# Supplementary material for: Activation of store-operated calcium entry and mitochondrial respiration by enterovirus 71 is essential for efficient virus replication
Source: mBio. 2025 Jul 8;16(8):e03717-24. doi: 10.1128/mbio.03717-24 (PMC12345184; doi:10.1128/mbio.03717-24)
Supplement: Data Set S1 — Raw data from RNA-Seq. [file mbio.03717-24-s0001.xlsx]

## Sheet: Data Set S1
Name	Gene length	Gene ID	EntrezGene ID	Gene Description	FoldChange - RD-EV71 / RD-Mock	FoldChange - RD-EV71-AnCoA4 / RD-Mock	FoldChange - RD-EV71-AnCoA4 / RD-EV71	FPKM - RD-Mock (0 => 0.000001)	FPKM - RD-EV71 (0 => 0.000001)	FPKM - RD-EV71-AnCoA4 (0 => 0.000001)	Total exon fragments - RD-Mock	Total exon fragments - RD-EV71	Total exon fragments - RD-EV71-AnCoA4
SCYL3	44637	ENSG00000000457	57147	SCY1 like pseudokinase 3	-1.05628	1.12727	1.19071	0.97759	0.925499	1.102	172	108	177
C1orf112	192074	ENSG00000000460	55732	chromosome 1 open reading frame 112	-1.04107	-1.33961	-1.28677	4.13486	3.97175	3.08661	631	402	430
FGR	23122	ENSG00000000938	2268	FGR proto-oncogene, Src family tyrosine kinase	-1.16068	-1.06504	1.08981	0.0809712	0.0697616	0.0760265	7	4	6
CFH	95627	ENSG00000000971	3075	complement factor H	3.01546	1.09542	-2.75279	0.00480303	0.0144833	0.00526134	1	2	1
STPG1	59936	ENSG00000001460	90529	sperm tail PG-rich repeat containing 1	-4596.48	-4596.48	1	0.00459648	1e-06	1e-06	1	0	0
NIPAL3	57175	ENSG00000001461	57185	NIPA like domain containing 3	-1.98975	1.09542	2.17961	0.137397	0.0690525	0.150508	33	11	33
AK2	73057	ENSG00000004455	204	adenylate kinase 2	-1.08787	-1.03941	1.04662	39.1138	35.9544	37.6307	5726	3491	5029
KDM1A	64247	ENSG00000004487	23028	lysine demethylase 1A	-1.13937	-1.06869	1.06614	44.7897	39.3107	41.9108	3903	2272	3334
TTC22	21612	ENSG00000006555	55001	tetratricopeptide repeat domain 22	-6401.68	-6401.68	1	0.00640168	1e-06	1e-06	1	0	0
ST7L	97312	ENSG00000007341	54879	suppression of tumorigenicity 7 like	-1.13964	1.16055	1.32261	2.67784	2.34973	3.10779	555	323	588
SELE	42066	ENSG00000007908	6401	selectin E	12861.6	1	-12861.6	1e-06	0.0128616	1e-06	0	1	0
DNAJC11	67757	ENSG00000007923	55735	DnaJ heat shock protein family (Hsp40) member C11	-1.13116	-1.57115	-1.38897	21.7499	19.2279	13.8433	2826	1657	1642
FMO3	26919	ENSG00000007933	2328	flavin containing monooxygenase 3	1	1	1	1e-06	1e-06	1e-06	0	0	0
E2F2	24796	ENSG00000007968	1870	E2F transcription factor 2	-1.62478	-2.98178	-1.83519	12.9137	7.94797	4.33087	1803	736	552
CAMK1G	30226	ENSG00000008118	57172	calcium/calmodulin dependent protein kinase IG	1.50773	-1.82578	-2.75279	0.02351	0.0354468	0.0128767	2	2	1
CDK11A	21979	ENSG00000008128	984	cyclin dependent kinase 11A	1.44098	-1.01609	-1.46416	5.90849	8.51403	5.81494	768	734	690
NADK	29226	ENSG00000008130	65220	NAD kinase	-1.18611	1.04233	1.23632	7.53617	6.35369	7.85521	1073	600	1021
CSDE1	41764	ENSG00000009307	7812	cold shock domain containing E1	-1.13598	-1.02958	1.10334	148.805	130.993	144.529	21978	12832	19487
PAX7	118021	ENSG00000009709	5081	paired box 7	-1.27737	-1.54555	-1.20995	4.39979	3.44442	2.84676	728	378	430
MASP2	20711	ENSG00000009724	10747	mannan binding lectin serine peptidase 2	-2.65299	-36810.8	-13875.2	0.0368108	0.0138752	1e-06	4	1	0
FAM76A	37144	ENSG00000009780	199870	family with sequence similarity 76 member A	1.14615	1.11029	-1.03229	2.1432	2.45642	2.37958	221	168	224
TRAF3IP3	26289	ENSG00000009790	80342	TRAF3 interacting protein 3	1	16588.5	16588.5	1e-06	1e-06	0.0165885	0	0	3
SPRTN	17920	ENSG00000010072	83932	SprT-like N-terminal domain	-1.08504	-1.14515	-1.0554	2.35148	2.16719	2.05343	355	217	283
EEF1AKNMT	32364	ENSG00000010165	51603	eEF1A lysine and N-terminal methyltransferase	-1.23154	-1.42469	-1.15684	17.084	13.8721	11.9914	1673	901	1072
SCMH1	214955	ENSG00000010803	22955	Scm polycomb group protein homolog 1	-1.17851	-1.02162	1.15356	11.489	9.74878	11.2458	1306	735	1167
FMO1	37508	ENSG00000010932	2326	flavin containing monooxygenase 1	1	1	1	1e-06	1e-06	1e-06	0	0	0
ELOA	18905	ENSG00000011007	6924	elongin A	1.15103	-1.02414	-1.17882	16.9008	19.4533	16.5023	2329	1778	2076
LYPLA2	4395	ENSG00000011009	11313	lysophospholipase 2	-1.14537	-1.49559	-1.30576	25.3384	22.1224	16.9421	1309	758	799
CLCN6	41984	ENSG00000011021	1185	chloride voltage-gated channel 6	1.03234	-1.09989	-1.13546	3.09691	3.19707	2.81566	647	443	537
MTMR11	8229	ENSG00000014914	10903	myotubularin related protein 11	-1.15859	1.55582	1.80255	1.18081	1.01918	1.83712	138	79	196
CLCA1	31922	ENSG00000016490	1179	chloride channel accessory 1	1	1	1	1e-06	1e-06	1e-06	0	0	0
CLCA4	33677	ENSG00000016602	22802	chloride channel accessory 4	1	1	1	1e-06	1e-06	1e-06	0	0	0
ATP1A2	27833	ENSG00000018625	477	ATPase Na+/K+ transporting subunit alpha 2	-1.04225	1.31119	1.36658	0.409966	0.393348	0.537541	66	42	79
NCDN	9802	ENSG00000020129	23154	neurochondrin	-1.3101	-1.80694	-1.37923	15.26	11.6479	8.44522	1918	971	969
RUNX3	65611	ENSG00000020633	864	runt related transcription factor 3	-1.98975	-25947.8	-13040.8	0.0259478	0.0130408	1e-06	3	1	0
C8B	36934	ENSG00000021852	732	complement C8 beta chain	1	1	1	1e-06	1e-06	1e-06	0	0	0
GLRX2	15249	ENSG00000023572	51022	glutaredoxin 2	-1.23661	-1.04184	1.18694	3.20651	2.59299	3.07773	509	273	446
PLEKHO1	15538	ENSG00000023902	51177	pleckstrin homology domain containing O1	-1.15488	1.21162	1.39928	12.6291	10.9354	15.3016	2140	1229	2367
GCLM	24258	ENSG00000023909	2730	glutamate-cysteine ligase modifier subunit	-1.02192	1.44022	1.47178	2.58834	2.53283	3.72777	359	233	472
DEPDC1	23070	ENSG00000024526	55635	DEP domain containing 1	-1.24614	-1.32868	-1.06623	18.1887	14.596	13.6893	2745	1461	1886
KPNA6	68508	ENSG00000025800	23633	karyopherin subunit alpha 6	1.0714	1.00498	-1.0661	18.7446	20.083	18.8379	3573	2539	3278
SLAMF7	15765	ENSG00000026751	57823	SLAM family member 7	1	1	1	1e-06	1e-06	1e-06	0	0	0
INSRR	19055	ENSG00000027644	3645	insulin receptor related receptor	1.50773	4.9294	3.26942	0.0150464	0.0226859	0.0741697	2	2	9
SH2D2A	10620	ENSG00000027869	9047	SH2 domain containing 2A	1.20618	1.38753	1.15035	0.233603	0.281768	0.324132	15	12	19
TNFRSF1B	42238	ENSG00000028137	7133	TNF receptor superfamily member 1B	-1.47016	-2.44233	-1.66127	12.7158	8.64923	5.20641	1228	554	459
SARS	24265	ENSG00000031698	6301	seryl-tRNA synthetase	-1.00352	2.10931	2.11673	44.2432	44.0881	93.3227	4353	2877	8382
LRRC7	583685	ENSG00000033122	57554	leucine rich repeat containing 7	-1.06857	-1.47077	-1.37639	0.0956334	0.0894969	0.0650228	29	18	18
MYOC	17272	ENSG00000034971	4653	myocilin	1	1	1	1e-06	1e-06	1e-06	0	0	0
ADSS	43416	ENSG00000035687	159	adenylosuccinate synthase	-1.09554	-1.07115	1.02277	6.30978	5.7595	5.89066	555	336	473
AC118549.1	121004	ENSG00000036549	26009	zinc finger ZZ-type containing 3	-1.09694	1.37372	1.50689	5.62403	5.127	7.72583	1295	783	1624
FBXO42	105641	ENSG00000037637	54455	F-box protein 42	-1.78403	1.08453	1.93484	2.18423	1.22432	2.36886	503	187	498
PQLC2	16975	ENSG00000040487	54896	PQ loop repeat containing 2	-1.32372	1.00816	1.33452	6.94734	5.24834	7.004	477	239	439
THAP3	10721	ENSG00000041988	90326	THAP domain containing 3	-1.17501	1.02672	1.20641	2.75728	2.34659	2.83095	287	162	269
USH2A	800558	ENSG00000042781	7399	usherin	-1902.66	-1902.66	1	0.00190266	1e-06	1e-06	1	0	0
TRIT1	45402	ENSG00000043514	54802	tRNA isopentenyltransferase 1	1.07727	1.17722	1.09278	4.08991	4.40592	4.81472	683	488	734
GUCA2B	2411	ENSG00000044012	2981	guanylate cyclase activator 2B	1	1	1	1e-06	1e-06	1e-06	0	0	0
TPR	64042	ENSG00000047410	7175	translocated promoter region, nuclear basket protein	1.00542	1.12303	1.11697	23.6276	23.7557	26.5345	7459	4974	7647
VPS13D	282018	ENSG00000048707	55187	vacuolar protein sorting 13 homolog D	-1.42713	-1.15781	1.23261	1.17543	0.823632	1.01521	624	290	492
COL9A2	17325	ENSG00000049089	1298	collagen type IX alpha 2 chain	-1.04892	-1.16013	-1.10603	3.96311	3.7783	3.41609	427	270	336
H6PD	36563	ENSG00000049239	9563	hexose-6-phosphate dehydrogenase/glucose 1-dehydrogenase	-1.18105	-1.13691	1.03882	0.852	0.721393	0.749398	203	114	163
VAMP3	10137	ENSG00000049245	9341	vesicle associated membrane protein 3	-1.05455	-1.39894	-1.32657	14.5432	13.7909	10.3959	1016	639	663
PER3	60858	ENSG00000049246	8863	period circadian regulator 3	-1.08718	-1.43005	-1.31537	1.74137	1.60173	1.2177	318	194	203
UTS2	10430	ENSG00000049247	10911	urotensin 2	1	23927.2	23927.2	1e-06	1e-06	0.0239272	0	0	1
TNFRSF9	27272	ENSG00000049249	3604	TNF receptor superfamily member 9	6.78479	3.28626	-2.06459	0.0123584	0.0838494	0.0406131	2	9	6
PTGER3	195456	ENSG00000050628	5733	prostaglandin E receptor 3	-4052.69	-4052.69	1	0.00405269	1e-06	1e-06	1	0	0
SIKE1	11207	ENSG00000052723	80143	suppressor of IKBKE 1	-1.29422	-1.1646	1.1113	13.5734	10.4877	11.655	2045	1048	1603
AKR7A2	8182	ENSG00000053371	8574	aldo-keto reductase family 7 member A2	-1.11492	-1.01456	1.09892	20.6037	18.4799	20.3079	938	558	844
MRTO4	8324	ENSG00000053372	51154	MRT4 homolog, ribosome maturation factor	-1.08807	-1.37305	-1.26191	36.8095	33.8301	26.8087	2405	1466	1599
TRAPPC3	19484	ENSG00000054116	27095	trafficking protein particle complex 3	-1.16899	-1.18005	-1.00946	12.1011	10.3518	10.2547	1091	619	844
THRAP3	80926	ENSG00000054118	9967	thyroid hormone receptor associated protein 3	1.15945	1.53662	1.3253	50.3761	58.4086	77.4089	6078	4674	8526
ARID4B	196586	ENSG00000054267	51742	AT-rich interaction domain 4B	1.53089	1.17957	-1.29784	2.52961	3.87257	2.98385	716	727	771
OPN3	87275	ENSG00000054277	23596	opsin 3	-1.19385	-1.4378	-1.20434	0.661816	0.554355	0.460297	63	35	40
SDCCAG8	244058	ENSG00000054282	10806	serologically defined colon cancer antigen 8	-1.06818	1.10974	1.1854	1.12488	1.05308	1.24832	153	95	155
HHAT	348045	ENSG00000054392	55733	hedgehog acyltransferase	-1.05255	1.8307	1.9269	0.859536	0.816625	1.57356	146	92	244
KIF1B	170799	ENSG00000054523	23095	kinesin family member 1B	-1.26708	-1.11663	1.13474	6.92118	5.46229	6.1983	3135	1641	2563
SZRD1	45571	ENSG00000055070	26099	SUZ RNA binding domain containing 1	-1.09802	-1.28904	-1.17397	36.753	33.472	28.5118	4455	2691	3155
MCOLN3	30419	ENSG00000055732	55283	mucolipin 3	1.11009	1.58294	1.42596	1.07487	1.1932	1.70146	182	134	263
SOAT1	64967	ENSG00000057252	6646	sterol O-acyltransferase 1	-1.0941	1.1098	1.21423	9.35992	8.55491	10.3876	1676	1016	1698
MSH4	116361	ENSG00000057468	4438	mutS homolog 4	1.50773	-11963.5	-18037.7	0.0119635	0.0180377	1e-06	1	1	0
PITHD1	9815	ENSG00000057757	57095	PITH domain containing 1	1.29513	1.54606	1.19375	13.9164	18.0235	21.5155	773	664	1091
LAMC2	58663	ENSG00000058085	3918	laminin subunit gamma 2	2.71391	2.8481	1.04944	0.029895	0.0811326	0.085144	5	9	13
CROCC	232692	ENSG00000058453	9696	ciliary rootlet coiled-coil, rootletin	1.18902	1.0264	-1.15844	2.16872	2.57865	2.22597	492	388	461
ATP2B4	117521	ENSG00000058668	493	ATPase plasma membrane Ca2+ transporting 4	-1.21446	-1.49935	-1.23458	4.36239	3.59204	2.90951	1084	592	660
ZC3H11A	59346	ENSG00000058673	9877	zinc finger CCCH-type containing 11A	1.08683	1.17901	1.08482	12.6581	13.7573	14.9241	4141	2985	4457
YIPF1	38080	ENSG00000058799	54432	Yip1 domain family member 1	1.02219	1.15855	1.1334	5.66827	5.79405	6.56696	295	200	312
NDC1	72986	ENSG00000058804	55706	NDC1 transmembrane nucleoporin	-1.2914	-1.25219	1.03132	21.3506	16.5328	17.0507	2576	1323	1878
TARBP1	87867	ENSG00000059588	6894	TAR (HIV-1) RNA binding protein 1	-1.18768	1.15233	1.36859	0.770505	0.64875	0.887874	154	86	162
PIGV	10927	ENSG00000060642	55650	phosphatidylinositol glycan anchor biosynthesis class V	-1.38679	1.38118	1.91541	1.86234	1.34291	2.57223	161	77	203
PTPRU	90298	ENSG00000060656	10076	protein tyrosine phosphatase, receptor type U	-1.24571	1.02235	1.27355	9.47865	7.60905	9.69048	1619	862	1511
SNRNP40	37221	ENSG00000060688	9410	small nuclear ribonucleoprotein U5 subunit 40	-1.09743	-1.44135	-1.31339	29.5091	26.8893	20.4732	2932	1772	1857
COL11A1	232406	ENSG00000060718	1301	collagen type XI alpha 1 chain	-1.15842	-1.03174	1.12278	31.3791	27.0879	30.4138	7292	4175	6452
DDX20	12756	ENSG00000064703	11218	DEAD-box helicase 20	1.12152	1.44088	1.28476	10.5279	11.8072	15.1695	1503	1118	1977
CHI3L2	42670	ENSG00000064886	1117	chitinase 3 like 2	-11872.7	-11872.7	1	0.0118727	1e-06	1e-06	1	0	0
GNAI3	69710	ENSG00000065135	2773	G protein subunit alpha i3	-1.06157	-1.07046	-1.00837	4.88054	4.59746	4.5593	3390	2118	2891
WDR3	36824	ENSG00000065183	10885	WD repeat domain 3	-1.1795	-1.11778	1.05522	17.7787	15.073	15.9054	4670	2626	3814
PKN2	152034	ENSG00000065243	5586	protein kinase N2	1.15017	1.06486	-1.08012	7.72544	8.88557	8.2265	1362	1039	1324
SPEN	92750	ENSG00000065526	23013	spen family transcriptional repressor	-1.34195	-1.56314	-1.16482	8.5881	6.3997	5.49413	2952	1459	1724
TMEM206	50971	ENSG00000065600	55248	transmembrane protein 206	-1.28255	1.11248	1.42681	4.30945	3.36007	4.79419	321	166	326
YBX1	21388	ENSG00000065978	4904	Y-box binding protein 1	-1.04402	1.02556	1.07071	549.614	526.438	563.661	47697	30301	44655
PPP2R5A	76444	ENSG00000066027	5525	protein phosphatase 2 regulatory subunit B'alpha	-1.23486	-1.20723	1.02289	2.80851	2.27435	2.3264	283	152	214
TIE1	22127	ENSG00000066056	7075	tyrosine kinase with immunoglobulin like and EGF like domains 1	1.02654	1.3751	1.33955	0.274224	0.281502	0.377086	47	32	59
KDM4A	55370	ENSG00000066135	9682	lysine demethylase 4A	-1.10725	1.65154	1.82868	18.1793	16.4184	30.024	2409	1443	3632
NFYC	79956	ENSG00000066136	4802	nuclear transcription factor Y subunit gamma	-1.08803	1.21767	1.32486	17.8492	16.4051	21.7344	2733	1666	3038
ZMYND12	25925	ENSG00000066185	84217	zinc finger MYND-type containing 12	1	39297.2	39297.2	1e-06	1e-06	0.0392972	0	0	2
ASPM	62568	ENSG00000066279	259266	abnormal spindle microtubule assembly	-1.05838	-1.95412	-1.84633	16.4668	15.5584	8.42667	4583	2872	2141
CD84	38422	ENSG00000066294	8832	CD84 molecule	-4226.98	-4226.98	1	0.00422698	1e-06	1e-06	1	0	0
ELOVL1	4677	ENSG00000066322	64834	ELOVL fatty acid elongase 1	-1.07979	-1.05649	1.02205	24.1187	22.3365	22.829	1545	949	1335
LRRC40	60775	ENSG00000066557	55631	leucine rich repeat containing 40	1.0995	1.18374	1.07662	11.4348	12.5726	13.5359	831	606	898
EVI5	283709	ENSG00000067208	7813	ecotropic viral integration site 5	-1.01643	-1.10158	-1.08377	2.89765	2.85082	2.63045	613	400	508
DNTTIP2	13635	ENSG00000067334	30836	deoxynucleotidyltransferase terminal interacting protein 2	1.22027	-1.19233	-1.45497	13.8104	16.8524	11.5827	2654	2148	2032
RRP15	52691	ENSG00000067533	51018	ribosomal RNA processing 15 homolog	1.05384	1.11103	1.05427	5.22966	5.51121	5.81029	1053	736	1068
PRKCZ	134985	ENSG00000067606	5590	protein kinase C zeta	-1.1451	-1.11422	1.02771	2.0539	1.79365	1.84335	404	234	331
IARS2	53910	ENSG00000067704	55699	isoleucyl-tRNA synthetase 2, mitochondrial	-1.30366	-1.11917	1.16485	23.7657	18.2299	21.2351	2512	1278	2049
NUP133	68083	ENSG00000069248	55746	nucleoporin 133	-1.09945	1.05245	1.15711	8.69134	7.90519	9.14718	1351	815	1298
NUCKS1	37361	ENSG00000069275	64710	nuclear casein kinase and cyclin dependent kinase substrate 1	-1.16386	-1.01203	1.15003	78.2716	67.2515	77.3412	12903	7353	11639
KCNAB2	109728	ENSG00000069424	8514	potassium voltage-gated channel subfamily A regulatory beta subunit 2	-1.31681	-1.78638	-1.35659	1.11609	0.847569	0.62478	272	137	139
TGFBR3	225993	ENSG00000069702	7049	transforming growth factor beta receptor 3	1.01708	-1.04787	-1.06577	1.34553	1.36851	1.28406	295	199	257
HES2	12253	ENSG00000069812	54626	hes family bHLH transcription factor 2	-7235.19	3.28626	23776.7	0.00723519	1e-06	0.0237767	1	0	3
TESK2	147281	ENSG00000070759	10420	testis associated actin remodelling kinase 2	-1.04225	1.3643	1.42194	1.29656	1.244	1.76889	110	70	137
EIF2B3	136201	ENSG00000070785	8891	eukaryotic translation initiation factor 2B subunit gamma	-1.05159	1.08766	1.14377	14.5656	13.851	15.8424	1270	801	1261
CDC42	75850	ENSG00000070831	998	cell division cycle 42	1.05929	-1.14964	-1.2178	10.4458	11.0651	9.08613	3268	2296	2595
EPHA8	40107	ENSG00000070886	2046	EPH receptor A8	1.03161	-1.73449	-1.78931	0.136786	0.141109	0.078862	19	13	10
FCGR2B	15508	ENSG00000072694	2213	Fc fragment of IgG receptor IIb	1.50773	3.28626	2.17961	0.00588192	0.00886835	0.0193295	1	1	3
CD5L	67346	ENSG00000073754	922	CD5 molecule like	-47534.2	-47534.2	1	0.0475342	1e-06	1e-06	3	0	0
PTGS2	8633	ENSG00000073756	5743	prostaglandin-endoperoxide synthase 2	1	1	1	1e-06	1e-06	1e-06	0	0	0
ENO1	18251	ENSG00000074800	2023	enolase 1	-1.11697	-1.1027	1.01294	221.674	198.46	201.029	29896	17752	24750
ARHGEF10L	158177	ENSG00000074964	55160	Rho guanine nucleotide exchange factor 10 like	-1.25961	-1.21361	1.03791	1.11155	0.882452	0.915906	226	119	170
EIF4G3	370597	ENSG00000075151	8672	eukaryotic translation initiation factor 4 gamma 3	-1.0799	-1.07436	1.00516	9.08711	8.41479	8.45818	2229	1369	1894
RASAL2	390007	ENSG00000075391	9462	RAS protein activator like 2	1.09421	1.75031	1.59961	1.58248	1.73156	2.76983	649	471	1037
KIFAP3	163883	ENSG00000075945	22920	kinesin associated protein 3	-1.24386	-1.05072	1.18381	4.61306	3.70868	4.39039	587	313	510
FMO4	27902	ENSG00000076258	2329	flavin containing monooxygenase 4	1.50773	-1.36934	-2.06459	0.0461691	0.0696106	0.0337165	3	3	2
KLHL20	71752	ENSG00000076321	27252	kelch like family member 20	1.40832	1.62748	1.15562	4.19413	5.90668	6.82588	455	425	676
PLXNA2	222143	ENSG00000076356	5362	plexin A2	-1.16797	-1.24265	-1.06394	4.64249	3.97483	3.73596	1643	933	1207
RAP1GAP	73149	ENSG00000076864	5909	RAP1 GTPase activating protein	1.19661	1.44317	1.20605	0.428254	0.512454	0.618045	63	50	83
UBE2T	10324	ENSG00000077152	29089	ubiquitin conjugating enzyme E2 T	-1.1586	-1.03492	1.11951	26.3094	22.7079	25.4216	1111	636	980
PPP1R12B	244008	ENSG00000077157	4660	protein phosphatase 1 regulatory subunit 12B	-1.01953	1.18258	1.20567	1.3256	1.30021	1.56762	641	417	692
USP33	63866	ENSG00000077254	23032	ubiquitin specific peptidase 33	1.09729	1.0108	-1.08557	9.22316	10.1205	9.32274	1631	1187	1505
ACTN2	100491	ENSG00000077522	88	actinin alpha 2	1.17826	1.36725	1.16039	1.74271	2.05337	2.38272	270	211	337
CAPZB	146765	ENSG00000077549	832	capping actin protein of muscle Z-line subunit beta	-1.0787	-1.00154	1.07704	45.8481	42.503	45.7776	3796	2334	3460
GPR137B	79361	ENSG00000077585	7107	G protein-coupled receptor 137B	1.50773	2.3442	1.55479	0.847869	1.27836	1.98758	50	50	107
GNB1	105833	ENSG00000078369	2782	G protein subunit beta 1	-1.07186	-1.0439	1.02678	59.9723	55.9517	57.4502	9753	6035	8529
NRDC	89747	ENSG00000078618	4898	nardilysin convertase	-1.03912	-1.01258	1.02622	28.2792	27.2144	27.9279	4896	3125	4414
SDF4	15124	ENSG00000078808	51150	stromal cell derived factor 4	-1.05116	-1.03647	1.01417	30.7964	29.2976	29.7127	3707	2339	3265
TP73	83686	ENSG00000078900	7161	tumor protein p73	-1.0121	-2.00495	-1.98098	1.35856	1.34231	0.677603	235	154	107
MKNK1	59436	ENSG00000079277	8569	MAP kinase interacting serine/threonine kinase 1	-1.28037	-1.51209	-1.18098	3.90237	3.04784	2.58078	805	417	486
CDC14A	175277	ENSG00000079335	8556	cell division cycle 14A	1.32124	1.47664	1.11762	2.86644	3.78726	4.2327	477	418	643
PGM1	66835	ENSG00000079739	5236	phosphoglucomutase 1	-1.13286	-1.10376	1.02637	24.027	21.2091	21.7684	2504	1466	2071
CFHR2	15885	ENSG00000080910	3080	complement factor H related 2	1	1	1	1e-06	1e-06	1e-06	0	0	0
CROCCP3	31822	ENSG00000080947	114819	ciliary rootlet coiled-coil, rootletin pseudogene 3	1.26967	-1.03552	-1.31476	0.436397	0.554079	0.421428	76	64	67
RSBN1	50645	ENSG00000081019	54665	round spermatid basic protein 1	1.16938	-1.07349	-1.25532	2.9144	3.40805	2.71488	508	394	432
MAGI3	295409	ENSG00000081026	260425	membrane associated guanylate kinase, WW and PDZ domain containing 3	-1.33631	-1.05728	1.26392	3.16629	2.36943	2.99476	681	338	588
PTPRC	119020	ENSG00000081237	5788	protein tyrosine phosphatase, receptor type C	2.68041	-1.17372	-3.14604	0.0384038	0.102938	0.0327198	9	16	7
CACNA1S	72940	ENSG00000081248	779	calcium voltage-gated channel subunit alpha1 S	1.31	-1.16013	-1.51977	0.394244	0.516458	0.339827	61	53	48
PKP1	49542	ENSG00000081277	5317	plakophilin 1	1.50773	-6298.61	-9496.6	0.00629861	0.0094966	1e-06	1	1	0
JMJD4	4987	ENSG00000081692	65094	jumonji domain containing 4	1.00041	1.34344	1.34289	2.88305	2.88424	3.87321	318	211	390
DUSP12	7481	ENSG00000081721	11266	dual specificity phosphatase 12	-1.0233	1.1488	1.17557	22.7797	22.261	26.1694	1026	665	1076
HSPB11	29356	ENSG00000081870	51668	heat shock protein family B (small) member 11	1.08293	-1.26723	-1.37231	11.3276	12.2669	8.93887	937	673	675
IL12RB2	89727	ENSG00000081985	3595	interleukin 12 receptor subunit beta 2	1	1	1	1e-06	1e-06	1e-06	0	0	0
KCNK2	231319	ENSG00000082482	3776	potassium two pore domain channel subfamily K member 2	1.00515	-30015.9	-30170.5	0.0300159	0.0301705	1e-06	3	2	0
SERTAD4	13836	ENSG00000082497	56256	SERTA domain containing 4	1.02654	1.93447	1.88445	0.672275	0.690117	1.30049	94	64	166
TRAF5	48332	ENSG00000082512	7188	TNF receptor associated factor 5	1.05657	-1.34694	-1.42314	1.69543	1.79134	1.25872	391	274	265
PLOD1	41334	ENSG00000083444	5351	procollagen-lysine,2-oxoglutarate 5-dioxygenase 1	-1.11726	-1.02821	1.08661	28.1933	25.2343	27.4199	3834	2276	3404
SMAP2	78477	ENSG00000084070	64744	small ArfGAP2	-1.26461	-1.19533	1.05796	21.9775	17.3789	18.3862	2023	1061	1545
PPIE	71733	ENSG00000084072	10450	peptidylprolyl isomerase E	-1.11861	1.16328	1.30126	1.64315	1.46892	1.91145	339	201	360
ZMPSTE24	35945	ENSG00000084073	10269	zinc metallopeptidase STE24	-1.14871	-1.1591	-1.00904	25.652	22.331	22.1309	2255	1302	1776
EIF3I	9677	ENSG00000084623	8668	eukaryotic translation initiation factor 3 subunit I	-1.11596	1.03314	1.15294	139.202	124.737	143.814	6138	3648	5789
NKAIN1	60143	ENSG00000084628	79570	sodium/potassium transporting ATPase interacting 1	-1.0696	-1.09451	-1.02329	5.39677	5.04557	4.93075	458	284	382
COL16A1	52057	ENSG00000084636	1307	collagen type XVI alpha 1 chain	1.01295	-1.09208	-1.10623	3.81356	3.86296	3.49202	902	606	754
TXLNA	18611	ENSG00000084652	200081	taxilin alpha	1.11648	-1.09864	-1.22661	28.5946	31.9253	26.0272	3738	2768	3106
WDR47	71900	ENSG00000085433	22911	WD repeat domain 47	1.66737	1.36928	-1.2177	3.00724	5.01419	4.11774	340	376	425
OVGP1	13464	ENSG00000085465	5016	oviductal glycoprotein 1	3.61855	-1.05334	-3.81155	0.228598	0.827192	0.217023	15	36	13
SLC25A24	66807	ENSG00000085491	29957	solute carrier family 25 member 24	-1.26783	-1.0429	1.21568	21.3692	16.8549	20.4902	3674	1922	3216
IGSF9	18575	ENSG00000085552	57549	immunoglobulin superfamily member 9	-1.18231	-1.53396	-1.29742	2.41667	2.04402	1.57545	410	230	244
TTC39A	57859	ENSG00000085831	22996	tetratricopeptide repeat domain 39A	1.09976	1.4756	1.34175	0.710373	0.781237	1.04822	170	124	229
EPS15	165004	ENSG00000085832	2060	epidermal growth factor receptor pathway substrate 15	1.11778	1.7747	1.5877	6.90895	7.72269	12.2613	1303	966	2111
ORC1	31595	ENSG00000085840	4998	origin recognition complex subunit 1	-1.03178	-1.15933	-1.12362	24.5303	23.7748	21.1591	1957	1258	1541
POMGNT1	31624	ENSG00000085998	55624	protein O-linked mannose N-acetylglucosaminyltransferase 1 (beta 1,2-)	-1.07752	1.00826	1.08642	9.93029	9.21586	10.0123	1571	967	1446
RAD54L	30786	ENSG00000085999	8438	RAD54 like	1.27648	1.40168	1.09808	13.9664	17.8279	19.5764	1141	966	1460
MAST2	249136	ENSG00000086015	23139	microtubule associated serine/threonine kinase 2	-1.3345	-1.2805	1.04217	12.4226	9.30883	9.70137	2501	1243	1783
ERO1B	66431	ENSG00000086619	56605	endoplasmic reticulum oxidoreductase 1 beta	1.06314	1.72037	1.6182	1.13837	1.21025	1.95843	156	110	245
ALG6	70988	ENSG00000088035	29929	ALG6, alpha-1,3-glucosyltransferase	-1.11356	-1.5327	-1.37639	2.27065	2.03909	1.48147	319	190	190
ASAP3	56006	ENSG00000088280	55616	ArfGAP with SH3 domain, ankyrin repeat and PH domain 3	-1.29231	-1.46528	-1.13384	5.92927	4.58812	4.04652	756	388	471
SLC9A1	68173	ENSG00000090020	6548	solute carrier family 9 member A1	-1.1	-1.11336	-1.01214	13.678	12.4346	12.2854	2166	1306	1776
RGS1	4262	ENSG00000090104	5996	regulator of G protein signaling 1	3.51804	-1.36934	-4.81738	0.0288076	0.101346	0.0210376	3	7	2
NUDC	46634	ENSG00000090273	10726	nuclear distribution C, dynein complex regulator	-1.00458	-1.05903	-1.05421	106.607	106.12	100.664	7761	5124	6690
MUL1	8704	ENSG00000090432	79594	mitochondrial E3 ubiquitin protein ligase 1	-1.1236	1.07215	1.20467	10.618	9.44998	11.3841	659	389	645
PABPC4	15975	ENSG00000090621	8761	poly(A) binding protein cytoplasmic 4	-1.1689	-1.05241	1.11068	46.1638	39.4933	43.8646	8003	4541	6942
USP48	105309	ENSG00000090686	84196	ubiquitin specific peptidase 48	-1.09068	1.00872	1.10018	4.26756	3.91277	4.30476	1036	630	954
FH	22159	ENSG00000091483	2271	fumarate hydratase	-1.11838	1.15638	1.29328	31.5047	28.1699	36.4316	1725	1023	1821
TBX15	106511	ENSG00000092607	6913	T-box 15	-1.3807	-1.05052	1.3143	20.4159	14.7866	19.4341	2267	1089	1970
PHGDH	95816	ENSG00000092621	26227	phosphoglycerate dehydrogenase	-1.00518	1.67159	1.68026	24.8298	24.7017	41.5053	5850	3860	8927
AGO1	60725	ENSG00000092847	26523	argonaute RISC catalytic component 1	-1.10938	-1.408	-1.26918	4.46128	4.0214	3.16851	1584	947	1027
TEKT2	4182	ENSG00000092850	27285	tektin 2	1.50773	2.19084	1.45307	0.0199697	0.0301089	0.0437505	1	1	2
CLSPN	49761	ENSG00000092853	63967	claspin	1.15286	-1.2245	-1.41169	17.0702	19.6796	13.9405	4185	3200	3120
TGFB2	99284	ENSG00000092969	7042	transforming growth factor beta 2	1.44316	2.30109	1.59448	6.03945	8.7159	13.8973	934	894	1962
GPATCH2	204099	ENSG00000092978	55105	G-patch domain containing 2	1.14835	1.41955	1.23616	1.61509	1.8547	2.2927	365	278	473
FMO2	27438	ENSG00000094963	2327	flavin containing monooxygenase 2	1	6910.76	6910.76	1e-06	1e-06	0.00691076	0	0	1
SUCO	79485	ENSG00000094975	51430	SUN domain containing ossification factor	1.03877	1.38476	1.33307	7.18583	7.46446	9.95068	1450	999	1833
ACOT7	130123	ENSG00000097021	11332	acyl-CoA thioesterase 7	-1.03595	1.01775	1.05434	18.0615	17.4347	18.3822	1904	1219	1769
SH3GLB1	43615	ENSG00000097033	51100	SH3 domain containing GRB2 like, endophilin B1	-1.13889	-1.03275	1.10277	24.8846	21.8498	24.0954	4377	2549	3869
CDC7	24914	ENSG00000097046	8317	cell division cycle 7	1.04178	-1.01749	-1.05999	16.707	17.4049	16.4199	1537	1062	1379
SYDE2	44128	ENSG00000097096	84144	synapse defective Rho GTPase homolog 2	1.53715	1.90229	1.23755	1.25211	1.92467	2.38187	205	209	356
PALMD	48429	ENSG00000099260	54873	palmdelphin	-1.01246	1.38953	1.40684	16.0753	15.8775	22.3371	2447	1603	3104
DVL1	14143	ENSG00000107404	1855	dishevelled segment polarity protein 1	-1.30436	-1.02383	1.274	15.4387	11.8362	15.0793	1532	779	1366
BCL9	84716	ENSG00000116128	607	BCL9, transcription coactivator	-1.0829	-2.04453	-1.88802	16.344	15.0929	7.99402	2645	1620	1181
PRRX1	76694	ENSG00000116132	5396	paired related homeobox 1	-1.14217	-1.49813	-1.31166	9.43392	8.25968	6.29711	1989	1155	1212
DHCR24	37569	ENSG00000116133	1718	24-dehydrocholesterol reductase	-1.22347	-1.24633	-1.01869	30.4265	24.8691	24.4129	4833	2620	3540
DNAJC16	65567	ENSG00000116138	23341	DnaJ heat shock protein family (Hsp40) member C16	-1.40858	-1.09089	1.29122	1.95992	1.39141	1.79662	429	202	359
MARK1	136279	ENSG00000116141	4139	microtubule affinity regulating kinase 1	-1.05219	-1.17306	-1.11488	1.85601	1.76395	1.58219	257	162	200
TNR	428423	ENSG00000116147	7143	tenascin R	4605.92	1	-4605.92	1e-06	0.00460592	1e-06	0	1	0
MORN1	70455	ENSG00000116151	79906	MORN repeat containing 1	-1.18073	-1.52462	-1.29126	0.696587	0.589964	0.456892	162	91	97
GPX7	6681	ENSG00000116157	2882	glutathione peroxidase 7	-1.0866	-1.22997	-1.13194	35.6063	32.7686	28.949	1540	940	1143
CACYBP	12553	ENSG00000116161	27101	calcyclin binding protein	-1.05385	1.0104	1.06481	31.8446	30.2174	32.1758	3672	2311	3387
SCP2	124423	ENSG00000116171	6342	sterol carrier protein 2	-1.08984	-1.05097	1.03698	5.19523	4.76699	4.94325	1096	667	952
PAPPA2	382431	ENSG00000116183	60676	pappalysin 2	21593.8	7844.34	-2.75279	1e-06	0.0215938	0.00784434	0	4	2
RALGPS2	196695	ENSG00000116191	55103	Ral GEF with PH domain and SH3 binding motif 2	-1.17699	1.02965	1.21189	1.84564	1.56809	1.90035	433	244	407
ANGPTL1	21543	ENSG00000116194	9068	angiopoietin like 1	-1.43704	-2.37352	-1.65167	0.141348	0.0983603	0.059552	13	6	5
CEP104	45129	ENSG00000116198	9731	centrosomal protein 104	-1.10541	-1.54105	-1.3941	2.60937	2.36054	1.69324	525	315	311
FAM20B	50764	ENSG00000116199	9917	FAM20B, glycosaminoglycan xylosylkinase	-1.25942	-1.16102	1.08475	9.71869	7.71682	8.37084	1502	791	1181
TCEANC2	58936	ENSG00000116205	127428	transcription elongation factor A N-terminal and central domain containing 2	-1.16754	-1.70566	-1.46091	1.36961	1.17308	0.802977	426	242	228
TMEM59	26824	ENSG00000116209	9528	transmembrane protein 59	1.06004	1.18341	1.11639	4.73775	5.0222	5.60671	1108	779	1197
LRRC42	22084	ENSG00000116212	115353	leucine rich repeat containing 42	1.00417	-1.23846	-1.24363	27.7135	27.829	22.3773	1533	1021	1130
WRAP73	21995	ENSG00000116213	49856	WD repeat containing, antisense to TP73	-1.27791	-1.14057	1.12041	2.6955	2.10931	2.36329	526	273	421
NPHS2	25414	ENSG00000116218	7827	NPHS2, podocin	1	1	1	1e-06	1e-06	1e-06	0	0	0
MRPL37	41424	ENSG00000116221	51253	mitochondrial ribosomal protein L37	-1.08532	1.07332	1.16489	49.4495	45.5623	53.0753	3222	1969	3157
ICMT	14780	ENSG00000116237	23463	isoprenylcysteine carboxyl methyltransferase	-1.19773	-1.52085	-1.26978	19.1938	16.0252	12.6204	2409	1334	1446
RPL22	24370	ENSG00000116251	6146	ribosomal protein L22	-1.00601	1.0421	1.04836	59.0961	58.7432	61.5843	7047	4646	6704
CHD5	78535	ENSG00000116254	26038	chromodomain helicase DNA binding protein 5	-1.13468	-1.22538	-1.07994	1.3526	1.19206	1.10382	349	204	260
QSOX1	49162	ENSG00000116260	5768	quiescin sulfhydryl oxidase 1	-1.16921	1.02855	1.20259	7.80642	6.67665	8.02928	1851	1050	1738
STXBP3	62850	ENSG00000116266	6814	syntaxin binding protein 3	1.25644	-1.0395	-1.30607	3.10734	3.9042	2.98928	468	390	411
PHF13	10300	ENSG00000116273	148479	PHD finger protein 13	1.42004	-1.7939	-2.54742	6.66731	9.46788	3.71665	619	583	315
ERRFI1	21906	ENSG00000116285	54206	ERBB receptor feedback inhibitor 1	-1.05235	3.40869	3.58715	11.1399	10.5857	37.9725	1190	750	3703
PARK7	31215	ENSG00000116288	11315	Parkinsonism associated deglycase	1.00497	-1.06504	-1.07033	44.0985	44.3175	41.4055	2702	1801	2316
KIAA1324	93103	ENSG00000116299	57535	KIAA1324	1.1308	1.36928	1.21089	0.0510602	0.0577388	0.0699156	12	9	15
OPRD1	59126	ENSG00000116329	4985	opioid receptor delta 1	-1.35495	-1.70705	-1.25986	6.37987	4.70857	3.73737	1524	746	815
AMPD2	15948	ENSG00000116337	271	adenosine monophosphate deaminase 2	-1.17055	-1.44301	-1.23276	24.1444	20.6265	16.7319	4211	2386	2664
SRSF4	34158	ENSG00000116350	6429	serine and arginine rich splicing factor 4	1.15483	1.50565	1.30378	16.5128	19.0695	24.8625	3717	2847	5109
MECR	38070	ENSG00000116353	51102	mitochondrial trans-2-enoyl-CoA reductase	-1.00313	1.37121	1.37551	4.23924	4.22599	5.81288	425	281	532
KCNC4	71758	ENSG00000116396	3749	potassium voltage-gated channel subfamily C member 4	-1.41935	-1.69877	-1.19686	0.668622	0.471076	0.393592	428	200	230
EDEM3	64671	ENSG00000116406	80267	ER degradation enhancing alpha-mannosidase like protein 3	-1.23375	-1.58716	-1.28645	4.4081	3.57292	2.77735	878	472	505
WDR77	9367	ENSG00000116455	79084	WD repeat domain 77	-1.10048	-1.24954	-1.13545	78.0373	70.9119	62.453	5356	3228	3913
ATP5PB	13910	ENSG00000116459	515	ATP synthase peripheral stalk-membrane subunit b	-1.03701	-1.0679	-1.02979	113.971	109.903	106.724	9142	5847	7815
RAP1A	174474	ENSG00000116473	5906	RAP1A, member of RAS oncogene family	-1.05918	1.10194	1.16715	5.94023	5.60833	6.54579	840	526	845
HDAC1	41553	ENSG00000116478	3065	histone deacetylase 1	1.0167	-1.00532	-1.02211	50.6418	51.4878	50.3741	5134	3462	4662
CAPZA1	51812	ENSG00000116489	829	capping actin protein of muscle Z-line subunit alpha 1	-1.01782	-1.03321	-1.01512	78.4316	77.0582	75.9104	7007	4566	6191
S100PBP	42109	ENSG00000116497	64766	S100P binding protein	-1.19432	-1.02649	1.16349	2.15398	1.80352	2.09838	506	281	450
RNF19B	28241	ENSG00000116514	127544	ring finger protein 19B	-1.16773	1.20352	1.40539	6.83487	5.85314	8.22592	456	259	501
SCAMP3	6452	ENSG00000116521	10067	secretory carrier membrane protein 3	-1.13734	-1.05445	1.07862	37.4706	32.9457	35.5359	2339	1364	2025
TRIM62	36661	ENSG00000116525	55223	tripartite motif containing 62	-1.44584	-2.10282	-1.4544	12.3974	8.57455	5.8956	1260	578	547
ASH1L	227540	ENSG00000116539	55870	ASH1 like histone lysine methyltransferase	-1.00792	-1.26719	-1.25724	6.89092	6.8368	5.43797	2357	1551	1698
DLGAP3	64215	ENSG00000116544	58512	DLG associated protein 3	1.04055	-1.13711	-1.18322	0.687176	0.715039	0.604319	71	49	57
SFPQ	16768	ENSG00000116560	6421	splicing factor proline and glutamine rich	1.0824	-1.48556	-1.60798	95.3681	103.227	64.1967	18086	12984	11114
RHOU	11186	ENSG00000116574	58480	ras homolog family member U	-1.46862	-1.13198	1.29739	0.611723	0.416528	0.540399	62	28	50
GON4L	109739	ENSG00000116580	54856	gon-4 like	1.07419	1.23225	1.14714	9.44754	10.1485	11.6418	2890	2059	3251
ARHGEF2	60220	ENSG00000116584	9181	Rho/Rac guanine nucleotide exchange factor 2	-1.02461	1.66187	1.70278	33.3434	32.5423	55.4125	7803	5051	11838
LAMTOR2	3759	ENSG00000116586	28956	late endosomal/lysosomal adaptor, MAPK and MTOR activator 2	-1.07689	-1.17416	-1.09033	20.5397	19.0732	17.4931	755	465	587
MEF2D	37053	ENSG00000116604	4209	myocyte enhancer factor 2D	1.14286	1.82215	1.59438	13.2866	15.1847	24.2102	2157	1635	3588
DOCK7	234071	ENSG00000116641	85440	dedicator of cytokinesis 7	-1.19408	1.19719	1.42954	5.04458	4.22465	6.03931	3057	1698	3341
SRM	5437	ENSG00000116649	6723	spermidine synthase	-1.17636	-1.11111	1.05872	73.6352	62.5959	66.2715	3565	2010	2929
DLEU2L	3555	ENSG00000116652	-	deleted in lymphocytic leukemia 2-like	1	1	1	1e-06	1e-06	1e-06	0	0	0
FBXO2	18768	ENSG00000116661	26232	F-box protein 2	-1.09241	-2.13008	-1.94989	0.34631	0.317015	0.162581	28	17	12
FBXO6	10155	ENSG00000116663	26270	F-box protein 6	1.05541	1.20496	1.1417	1.35288	1.42784	1.63017	60	42	66
C1orf21	241991	ENSG00000116667	81563	chromosome 1 open reading frame 21	-1.20027	-1.4031	-1.16899	3.97549	3.31217	2.83336	1122	620	730
SWT1	134702	ENSG00000116668	54823	SWT1, RNA endoribonuclease homolog	1.21974	1.23081	1.00908	0.855885	1.04395	1.05343	89	72	100
MAD2L2	17171	ENSG00000116670	10459	mitotic arrest deficient 2 like 2	-1.14496	1.04591	1.19752	16.924	14.7813	17.701	1438	833	1373
DNAJC6	167653	ENSG00000116675	9829	DnaJ heat shock protein family (Hsp40) member C6	-1.52547	1.33356	2.0343	0.129315	0.0847706	0.172449	23	10	28
LEPR	220908	ENSG00000116678	3953	leptin receptor	-2.17925	-1.49975	1.45307	0.0791359	0.0363134	0.0527661	23	7	14
IVNS1ABP	20886	ENSG00000116679	10625	influenza virus NS1A binding protein	1.03202	2.59095	2.51057	6.6932	6.90749	17.3418	1347	922	3186
KIAA2013	6838	ENSG00000116685	90231	KIAA2013	-1.175	-1.71869	-1.46272	19.3278	16.4492	11.2456	1621	915	861
MFN2	33334	ENSG00000116688	9927	mitofusin 2	-1.07433	-1.08028	-1.00554	29.0907	27.078	26.9289	3698	2283	3125
PRG4	18284	ENSG00000116690	10216	proteoglycan 4	1	1	1	1e-06	1e-06	1e-06	0	0	0
MIIP	12580	ENSG00000116691	60672	migration and invasion inhibitory protein	-1.52603	-1.33224	1.14546	11.4547	7.50622	8.59807	826	359	566
SMG7	126031	ENSG00000116698	9887	SMG7, nonsense mediated mRNA decay factor	-1.05679	-1.15018	-1.08837	18.9465	17.9283	16.4726	4028	2528	3197
NCF2	35314	ENSG00000116701	4688	neutrophil cytosolic factor 2	-1.0612	1.46056	1.54994	0.641322	0.604338	0.936691	48	30	64
PDC	17557	ENSG00000116703	5132	phosducin	1	1	1	1e-06	1e-06	1e-06	0	0	0
SLC35D1	54799	ENSG00000116704	23169	solute carrier family 35 member D1	-1.0928	1.2472	1.36293	4.19443	3.83826	5.23128	664	403	756
PLA2G4A	160033	ENSG00000116711	5321	phospholipase A2 group IVA	-13588.3	-13588.3	1	0.0135883	1e-06	1e-06	1	0	0
GADD45A	3134	ENSG00000116717	1647	growth arrest and DNA damage inducible alpha	1.89268	4.37358	2.31078	21.9685	41.5795	96.0811	1081	1357	4316
PRAMEF1	5232	ENSG00000116721	65121	PRAME family member 1	1	1	1	1e-06	1e-06	1e-06	0	0	0
PRAMEF12	3066	ENSG00000116726	390999	PRAME family member 12	1	1	1	1e-06	1e-06	1e-06	0	0	0
WLS	134648	ENSG00000116729	79971	Wnt ligand secretion mediator	-1.18759	-1.02429	1.15943	20.328	17.117	19.8459	2317	1294	2065
PRDM2	124882	ENSG00000116731	7799	PR/SET domain 2	-1.01808	-1.29357	-1.2706	6.20673	6.09652	4.79813	1733	1129	1223
RGS2	3237	ENSG00000116741	5997	regulator of G protein signaling 2	1.61277	2.97044	1.84182	17.4806	28.1923	51.9251	933	998	2530
RPE65	21133	ENSG00000116745	6121	RPE65, retinoid isomerohydrolase	1	1	1	1e-06	1e-06	1e-06	0	0	0
RO60	32356	ENSG00000116747	6738	Ro60, Y RNA binding protein	-1.41606	-1.3172	1.07505	9.71784	6.8626	7.37768	2261	1059	1567
AMPD1	22529	ENSG00000116748	270	adenosine monophosphate deaminase 1	1	1	1	1e-06	1e-06	1e-06	0	0	0
UCHL5	47831	ENSG00000116750	51377	ubiquitin C-terminal hydrolase L5	-1.01698	1.04779	1.06559	8.64519	8.50084	9.05838	1472	960	1408
BCAS2	14073	ENSG00000116752	10286	BCAS2, pre-mRNA processing factor	1.19074	1.29731	1.0895	45.6155	54.316	59.1772	1503	1187	1780
SRSF11	47371	ENSG00000116754	9295	serine and arginine rich splicing factor 11	1.24925	-1.25944	-1.57336	22.4345	28.0263	17.8131	4859	4026	3522
CTH	28634	ENSG00000116761	1491	cystathionine gamma-lyase	1.14768	2.65681	2.31495	2.17157	2.49226	5.76944	134	102	325
AGMAT	13353	ENSG00000116771	79814	agmatinase	57172.9	1	-57172.9	1e-06	0.0571729	1e-06	0	3	0
OLFML3	56182	ENSG00000116774	56944	olfactomedin like 3	-1.11966	-1.21156	-1.08208	22.8955	20.4487	18.8975	1651	978	1244
TNNI3K	309042	ENSG00000116783	51086	TNNI3 interacting kinase	1	1	1	1e-06	1e-06	1e-06	0	0	0
CFHR3	20612	ENSG00000116785	10878	complement factor H related 3	1	1	1	1e-06	1e-06	1e-06	0	0	0
PLEKHM2	50450	ENSG00000116786	23207	pleckstrin homology and RUN domain containing M2	1.02878	1.1489	1.11676	15.6994	16.1512	18.0371	1659	1132	1740
CRYZ	27927	ENSG00000116791	1429	crystallin zeta	-1.04686	-1.21719	-1.16271	8.38915	8.01366	6.89225	876	555	657
PHTF1	62659	ENSG00000116793	10745	putative homeodomain transcription factor 1	-1.1867	-1.34643	-1.13459	4.16851	3.51268	3.09598	764	427	518
ZBTB17	34264	ENSG00000116809	7709	zinc finger and BTB domain containing 17	-1.1549	1.33316	1.53967	5.52672	4.78545	7.36799	599	344	729
CD58	56506	ENSG00000116815	965	CD58 molecule	-1.34911	-1.90009	-1.4084	3.92522	2.9095	2.06581	179	88	86
TFAP2E	22015	ENSG00000116819	339488	transcription factor AP-2 epsilon	-1.11805	-2.44821	-2.18972	1.0159	0.908635	0.414956	59	35	22
CD2	14800	ENSG00000116824	914	CD2 molecule	1	1	1	1e-06	1e-06	1e-06	0	0	0
TTF2	47128	ENSG00000116830	8458	transcription termination factor 2	-1.08995	-1.27738	-1.17196	7.32887	6.72404	5.73744	1903	1158	1360
NR5A2	149807	ENSG00000116833	2494	nuclear receptor subfamily 5 group A member 2	-10372.7	-10372.7	1	0.0103727	1e-06	1e-06	2	0	0
KIF21B	54311	ENSG00000116852	23046	kinesin family member 21B	-1.35309	-1.58781	-1.17346	2.62092	1.93699	1.65066	814	399	468
TMEM9	36803	ENSG00000116857	252839	transmembrane protein 9	-1.02745	-1.02264	1.00471	12.2782	11.9502	12.0064	1230	794	1098
ADPRHL2	5041	ENSG00000116863	54936	ADP-ribosylhydrolase like 2	-1.02407	1.10416	1.13074	20.7806	20.2923	22.9452	877	568	884
MAP7D1	25271	ENSG00000116871	55700	MAP7 domain containing 1	-1.3288	-1.57087	-1.18217	47.0621	35.4169	29.9593	6341	3165	3685
WARS2	109456	ENSG00000116874	10352	tryptophanyl tRNA synthetase 2, mitochondrial	-1.04072	1.58252	1.64697	4.96254	4.76835	7.85334	488	311	705
HAO2	25352	ENSG00000116882	51179	hydroxyacid oxidase 2	1	1	1	1e-06	1e-06	1e-06	0	0	0
AL591845.1	5488	ENSG00000116883	-	-	-1.2886	-2.82166	-2.18972	1.44734	1.12319	0.512938	68	35	22
OSCP1	34625	ENSG00000116885	127700	organic solute carrier partner 1	-1.18832	1.09542	1.30171	0.603367	0.507748	0.660942	43	24	43
MRPS15	8667	ENSG00000116898	64960	mitochondrial ribosomal protein S15	-1.02665	-1.0275	-1.00083	21.1932	20.6432	20.626	1551	1002	1378
EXOC8	5100	ENSG00000116903	149371	exocyst complex component 8	1.52778	1.23526	-1.23681	2.88419	4.40641	3.56273	376	381	424
GNPAT	36767	ENSG00000116906	8443	glyceronephosphate O-acyltransferase	-1.13644	-1.19198	-1.04888	10.401	9.15229	8.72579	867	506	664
TSNAX	37870	ENSG00000116918	7257	translin associated factor X	-1.00761	-1.02198	-1.01426	6.69672	6.64615	6.55271	1068	703	954
C1orf109	10680	ENSG00000116922	54955	chromosome 1 open reading frame 109	-1.12433	1.18872	1.33652	10.4505	9.29486	12.4227	951	561	1032
RRAGC	21575	ENSG00000116954	64121	Ras related GTP binding C	-1.12412	1.50566	1.69256	5.81916	5.17661	8.7617	761	449	1046
NID1	89280	ENSG00000116962	4811	nidogen 1	-1.11519	1.03417	1.1533	32.5097	29.1517	33.6207	4829	2872	4559
LGALS8	34982	ENSG00000116977	3964	galectin 8	-16115.6	-3.65156	4413.35	0.0161156	1e-06	0.00441335	4	0	1
NT5C1A	12918	ENSG00000116981	84618	5'-nucleotidase, cytosolic IA	1.05541	-1.52148	-1.60579	0.353393	0.372975	0.232269	10	7	6
HPCAL4	12838	ENSG00000116983	51440	hippocalcin like 4	-1.11192	-1.00067	1.11117	2.34329	2.10744	2.34173	285	170	260
MTR	125987	ENSG00000116984	4548	5-methyltetrahydrofolate-homocysteine methyltransferase	-1.17817	-1.25642	-1.06642	7.46829	6.33891	5.94409	2359	1328	1714
BMP8B	31684	ENSG00000116985	656	bone morphogenetic protein 8b	-1.47955	-4.67185	-3.15761	0.705242	0.476658	0.150956	87	39	17
MYCL	6831	ENSG00000116990	4610	MYCL proto-oncogene, bHLH transcription factor	-1.0765	1.14215	1.22952	1.63035	1.51449	1.8621	211	130	220
SIPA1L2	163594	ENSG00000116991	57568	signal induced proliferation associated 1 like 2	-1.02016	1.5243	1.55503	7.12681	6.98599	10.8634	1392	905	1937
ZP4	13059	ENSG00000116996	57829	zona pellucida glycoprotein 4	1	1	1	1e-06	1e-06	1e-06	0	0	0
RLF	79535	ENSG00000117000	6018	rearranged L-myc fusion	-1.11585	1.08704	1.21297	7.3822	6.61576	8.02474	1176	699	1167
KMO	63509	ENSG00000117009	8564	kynurenine 3-monooxygenase	-6579.32	-6579.32	1	0.00657932	1e-06	1e-06	1	0	0
ZNF684	16595	ENSG00000117010	127396	zinc finger protein 684	1.29934	1.01527	-1.2798	1.55171	2.0162	1.5754	123	106	114
KCNQ4	56666	ENSG00000117013	9132	potassium voltage-gated channel subfamily Q member 4	1.62835	-1.30413	-2.12358	0.443746	0.722574	0.340262	50	54	35
RIMS3	45003	ENSG00000117016	9783	regulating synaptic membrane exocytosis 3	-1.24123	1.20336	1.49365	9.57133	7.71115	11.5178	1776	949	1951
AKT3	362847	ENSG00000117020	10000	AKT serine/threonine kinase 3	-1.18575	1.03664	1.2292	2.53923	2.14146	2.63227	615	344	582
ETV3	17284	ENSG00000117036	2117	ETS variant 3	1.44777	1.02955	-1.40622	6.01363	8.70636	6.19131	1031	990	969
ACADM	63229	ENSG00000117054	34	acyl-CoA dehydrogenase medium chain	-1.09427	1.0328	1.13017	10.4447	9.54488	10.7873	1277	774	1204
ST6GALNAC5	200067	ENSG00000117069	81849	ST6 N-acetylgalactosaminide alpha-2,6-sialyltransferase 5	-1.29248	-1.57681	-1.21998	0.490703	0.379659	0.3112	76	39	44
SLAMF1	39190	ENSG00000117090	6504	signaling lymphocytic activation molecule family member 1	1	1	1	1e-06	1e-06	1e-06	0	0	0
CD48	33086	ENSG00000117091	962	CD48 molecule	3.01546	1.09542	-2.75279	0.0120223	0.0362529	0.0131695	1	2	1
ADGRL2	686277	ENSG00000117114	23266	adhesion G protein-coupled receptor L2	-1.22301	-1.24618	-1.01895	24.5046	20.0364	19.6638	4857	2634	3558
PADI2	52691	ENSG00000117115	11240	peptidyl arginine deiminase 2	1.50773	1.09542	-1.37639	0.00652011	0.00983057	0.00714227	1	1	1
SDHB	35449	ENSG00000117118	6390	succinate dehydrogenase complex iron sulfur subunit B	1.17502	1.08986	-1.07813	25.0582	29.4438	27.31	1577	1229	1569
MFAP2	6334	ENSG00000117122	4237	microfibril associated protein 2	-1.16886	-1.12537	1.03864	26.8678	22.9863	23.8745	2002	1136	1624
RPF1	19094	ENSG00000117133	80135	ribosome production factor 1 homolog	1.07669	1.24031	1.15196	28.8024	31.0114	35.7238	1686	1204	1909
KDM5B	84976	ENSG00000117139	10765	lysine demethylase 5B	1.16897	1.17207	1.00265	3.47796	4.06562	4.07641	2301	1784	2462
UAP1	38337	ENSG00000117143	6675	UDP-N-acetylglucosamine pyrophosphorylase 1	-1.11622	1.21905	1.36073	13.7156	12.2875	16.72	1205	716	1341
ACTL8	71731	ENSG00000117148	81569	actin like 8	1.50773	3.28626	2.17961	0.0212151	0.0319867	0.0697185	1	1	3
CTBS	24870	ENSG00000117151	1486	chitobiase	1.04704	1.59749	1.52573	0.812428	0.85064	1.29785	144	100	210
RGS4	8028	ENSG00000117152	5999	regulator of G protein signaling 4	12196.7	17722.8	1.45307	1e-06	0.0121967	0.0177228	0	1	2
KLHL12	37521	ENSG00000117153	59349	kelch like family member 12	-1.01109	1.50352	1.5202	12.5124	12.3751	18.8126	1122	736	1540
IGSF21	270686	ENSG00000117154	84966	immunoglobin superfamily member 21	-12898.3	-12898.3	1	0.0128983	1e-06	1e-06	1	0	0
SSX2IP	47097	ENSG00000117155	117178	SSX family member 2 interacting protein	-1.00855	-1.05402	-1.04509	2.67174	2.6491	2.53481	590	388	511
ZNHIT6	59017	ENSG00000117174	54680	zinc finger HIT-type containing 6	1.02664	1.15368	1.12375	12.6891	13.0271	14.6392	2012	1370	2119
PLA2G2D	7628	ENSG00000117215	26279	phospholipase A2 group IID	1.1308	-1.82578	-2.06459	0.0583673	0.0660016	0.0319684	4	3	2
RBBP5	35874	ENSG00000117222	5929	RB binding protein 5, histone lysine methyltransferase complex subunit	-1.03369	1.0746	1.11081	9.8157	9.49574	10.548	1105	709	1084
GBP3	16216	ENSG00000117226	2635	guanylate binding protein 3	1.31926	3.83398	2.90615	0.0730545	0.0963781	0.280089	8	7	28
GBP1	12912	ENSG00000117228	2633	guanylate binding protein 1	1.04381	1.39034	1.33198	0.209201	0.218367	0.290862	26	18	33
PINK1-AS	9537	ENSG00000117242	100861548	PINK1 antisense RNA	-1.15929	1.00063	1.16002	1.83144	1.57979	1.83259	208	119	190
KIF17	54004	ENSG00000117245	57576	kinesin family member 17	-1.02251	1.0066	1.02926	0.323818	0.316689	0.325956	37	24	34
GPR89A	62663	ENSG00000117262	51463	G protein-coupled receptor 89A	-1.12108	1.03929	1.16513	4.53043	4.04112	4.70843	644	381	611
CDK18	28199	ENSG00000117266	5129	cyclin dependent kinase 18	-1.07971	-1.1735	-1.08687	4.40974	4.0842	3.75777	770	473	599
RAB29	7497	ENSG00000117280	8934	RAB29, member RAS oncogene family	-1.28164	-1.35243	-1.05523	8.01653	6.2549	5.9275	800	414	540
CD160	19818	ENSG00000117281	11126	CD160 molecule	1	1	1	1e-06	1e-06	1e-06	0	0	0
ECE1	128326	ENSG00000117298	1889	endothelin converting enzyme 1	-1.09667	-1.09375	1.00267	17.676	16.1179	16.161	3302	1997	2756
HMGCL	36736	ENSG00000117305	3155	3-hydroxy-3-methylglutaryl-CoA lyase	1.29735	1.38838	1.07017	0.597793	0.775546	0.829965	86	74	109
GALE	5183	ENSG00000117308	2582	UDP-galactose-4-epimerase	-1.03203	1.15238	1.18929	7.41858	7.18837	8.54905	750	482	789
ID3	1576	ENSG00000117318	3399	inhibitor of DNA binding 3, HLH protein	1.13489	-1.05043	-1.19212	69.8994	79.328	66.5434	2673	2012	2323
CR2	35666	ENSG00000117322	1380	complement C3d receptor 2	1	1	1	1e-06	1e-06	1e-06	0	0	0
CD46	43457	ENSG00000117335	4179	CD46 molecule	1.09236	-1.04308	-1.13941	2.95157	3.22417	2.82968	657	476	575
PRPF3	31755	ENSG00000117360	9129	pre-mRNA processing factor 3	1.20618	-1.2577	-1.51702	12.8763	15.5311	10.238	1780	1424	1292
APH1A	4182	ENSG00000117362	51107	aph-1 homolog A, gamma-secretase subunit	-1.03289	-1.02055	1.01209	34.277	33.1856	33.587	3043	1954	2722
P3H1	20750	ENSG00000117385	64175	prolyl 3-hydroxylase 1	-1.2111	-1.17761	1.02844	12.5006	10.3217	10.6152	2162	1184	1676
SLC2A1	33802	ENSG00000117394	6513	solute carrier family 2 member 1	-1.18682	1.56332	1.85537	21.0702	17.7535	32.9394	2498	1396	3565
EBNA1BP2	106762	ENSG00000117395	10969	EBNA1 binding protein 2	-1.0047	1.01546	1.02023	69.0791	68.756	70.1471	6288	4151	5829
CDC20	4223	ENSG00000117399	991	cell division cycle 20	-1.07186	-1.28527	-1.19911	190.859	178.064	148.497	9816	6074	6972
MPL	14924	ENSG00000117400	4352	MPL proto-oncogene, thrombopoietin receptor	1	19373.2	19373.2	1e-06	1e-06	0.0193732	0	0	1
ARTN	3921	ENSG00000117407	9048	artemin	-1.04225	-2.51045	-2.40869	0.16196	0.155395	0.0645143	11	7	4
IPO13	21073	ENSG00000117408	9670	importin 13	-1.41998	-1.17543	1.20805	9.84187	6.93102	8.37301	1276	596	991
ATP6V0B	3809	ENSG00000117410	533	ATPase H+ transporting V0 subunit b	1.04741	1.23472	1.17884	22.9844	24.0741	28.3794	1903	1322	2145
B4GALT2	12228	ENSG00000117411	8704	beta-1,4-galactosyltransferase 2	-1.20778	-1.36247	-1.12809	29.8591	24.7224	21.9153	2879	1581	1929
ERI3	134191	ENSG00000117419	79033	ERI1 exoribonuclease family member 3	-1.12918	-1.06274	1.06252	16.2382	14.3805	15.2796	1156	679	993
PTCH2	23410	ENSG00000117425	8643	patched 2	1.04381	-1.58234	-1.65167	0.190689	0.199044	0.120511	26	18	15
AKR1A1	19507	ENSG00000117448	10327	aldo-keto reductase family 1 member A1	-1.08493	1.16006	1.25858	15.9315	14.6844	18.4816	1271	777	1346
PRDX1	12012	ENSG00000117450	5052	peroxiredoxin 1	-1.05207	-1.25761	-1.19537	325.581	309.467	258.888	12517	7891	9086
PIK3R3	92897	ENSG00000117461	8503	phosphoinositide-3-kinase regulatory subunit 3	-1.19795	-2.27185	-1.89645	4.63292	3.86737	2.03927	876	485	352
TSPAN1	10890	ENSG00000117472	10103	tetraspanin 1	-1.3265	3.28626	4.35922	0.0330132	0.0248875	0.10849	2	1	6
BLZF1	28571	ENSG00000117475	8548	basic leucine zipper nuclear factor 1	1.46698	1.14279	-1.28368	3.78917	5.55865	4.33023	370	360	386
CCDC181	65800	ENSG00000117477	57821	coiled-coil domain containing 181	1.11096	2.80582	2.52558	0.562958	0.625424	1.57956	57	42	146
SLC19A2	22036	ENSG00000117479	10560	solute carrier family 19 member 2	1.06836	2.12364	1.98775	2.9224	3.12217	6.20611	326	231	632
FAAH	19532	ENSG00000117480	2166	fatty acid amide hydrolase	-1.0996	-1.12769	-1.02555	0.904773	0.822823	0.802325	63	38	51
NSUN4	24976	ENSG00000117481	387338	NOP2/Sun RNA methyltransferase family member 4	-1.27741	1.16786	1.49184	5.16958	4.04692	6.03736	1119	581	1193
TMED5	30775	ENSG00000117500	50999	transmembrane p24 trafficking protein 5	-1.11471	1.06447	1.18657	13.077	11.7314	13.9201	3079	1832	2992
MROH9	129295	ENSG00000117501	80133	maestro heat like repeat family member 9	1	1	1	1e-06	1e-06	1e-06	0	0	0
DR1	23587	ENSG00000117505	1810	down-regulator of transcription 1	-1.12272	1.21681	1.36613	9.37105	8.34676	11.4028	2617	1546	2907
FMO6P	23829	ENSG00000117507	-	flavin containing monooxygenase 6, pseudogene	1	1	1	1e-06	1e-06	1e-06	0	0	0
CNN3	30275	ENSG00000117519	1266	calponin 3	-1.08526	1.12617	1.22219	128.186	118.115	144.36	9119	5573	9375
PRRC2C	107961	ENSG00000117523	23215	proline rich coiled-coil 2C	1.02562	-1.13834	-1.16751	34.5635	35.4491	30.3631	12522	8518	10042
F3	12587	ENSG00000117525	2152	coagulation factor III, tissue factor	1.5445	-1.03968	-1.60579	0.555768	0.858386	0.534556	41	42	36
ABCD3	100278	ENSG00000117528	5825	ATP binding cassette subfamily D member 3	-1.23069	-1.03709	1.18668	6.82759	5.54775	6.58339	1336	720	1176
VAMP4	41915	ENSG00000117533	8674	vesicle associated membrane protein 4	-1.16858	1.5632	1.82672	1.45153	1.24213	2.26902	185	105	264
DPH5	36466	ENSG00000117543	51611	diphthamide biosynthesis 5	-1.16985	-1.38114	-1.18061	9.2467	7.90417	6.69497	702	398	464
FASLG	7774	ENSG00000117560	356	Fas ligand	1	1	1	1e-06	1e-06	1e-06	0	0	0
PTBP2	102074	ENSG00000117569	58155	polypyrimidine tract binding protein 2	1.3396	1.38355	1.03281	2.49475	3.34195	3.45161	825	733	1042
TNFSF4	23601	ENSG00000117586	7292	TNF superfamily member 4	1.50773	1.29828	-1.16133	0.26653	0.401855	0.34603	27	27	32
PRDX6	11486	ENSG00000117592	9588	peroxiredoxin 6	1.00921	1.05015	1.04056	159.327	160.794	167.316	9412	6300	9023
DARS2	34241	ENSG00000117593	55157	aspartyl-tRNA synthetase 2, mitochondrial	-1.00149	-1.16174	-1.16001	13.9221	13.9013	11.9838	2647	1753	2080
HSD11B1	48772	ENSG00000117594	3290	hydroxysteroid 11-beta dehydrogenase 1	1	1	1	1e-06	1e-06	1e-06	0	0	0
IRF6	20559	ENSG00000117595	3664	interferon regulatory factor 6	11865.5	34482.9	2.90615	1e-06	0.0118655	0.0344829	0	1	4
UTP25	29594	ENSG00000117597	27042	UTP25, small subunit processor component	1.17352	1.78006	1.51686	2.25458	2.64578	4.01328	600	467	975
PLPPR5	114788	ENSG00000117598	163404	phospholipid phosphatase related 5	12903.8	9375.11	-1.37639	1e-06	0.0129038	0.00937511	0	1	1
PLPPR4	45638	ENSG00000117600	9890	phospholipid phosphatase related 4	1.00515	-2.73867	-2.75279	0.0423689	0.0425873	0.0154706	6	4	2
SERPINC1	13575	ENSG00000117601	462	serpin family C member 1	66723.3	48476.9	-1.37639	1e-06	0.0667233	0.0484769	0	2	2
RCAN3	38690	ENSG00000117602	11123	RCAN family member 3	-1.19192	-1.43289	-1.20217	0.679597	0.570167	0.474283	124	69	79
SYF2	10227	ENSG00000117614	25949	SYF2 pre-mRNA splicing factor	1.55305	1.76058	1.13362	5.17392	8.03538	9.10909	499	514	802
RSRP1	95965	ENSG00000117616	57035	arginine and serine rich protein 1	1.28505	1.20328	-1.06796	1.88918	2.4277	2.27322	325	277	357
SLC35A3	66284	ENSG00000117620	23443	solute carrier family 35 member A3	1.15772	1.69008	1.45983	0.600701	0.695445	1.01523	280	215	432
RCOR3	58009	ENSG00000117625	55758	REST corepressor 3	1.35243	1.66899	1.23407	2.00508	2.71173	3.34647	466	418	710
STMN1	22811	ENSG00000117632	3925	stathmin 1	-1.02284	-1.11097	-1.08617	44.7818	43.782	40.3086	7151	4637	5876
MTFR1L	14303	ENSG00000117640	56181	mitochondrial fission regulator 1 like	-1.21911	-1.09095	1.11748	5.20979	4.27342	4.77548	772	420	646
MAN1C1	168740	ENSG00000117643	57134	mannosidase alpha class 1C member 1	-1.39431	-3.02384	-2.1687	7.30749	5.24094	2.41663	1686	802	509
NEK2	16974	ENSG00000117650	4751	NIMA related kinase 2	1.02016	1.2571	1.23226	7.62189	7.77552	9.58149	603	408	692
RPS6KA1	45270	ENSG00000117676	6195	ribosomal protein S6 kinase A1	-1.29023	-1.87086	-1.45003	3.31103	2.56624	1.76979	498	256	243
DHDDS	39025	ENSG00000117682	79947	dehydrodolichyl diphosphate synthase subunit	1.1514	-1.00499	-1.15714	4.33899	4.99592	4.31746	622	475	565
NENF	13460	ENSG00000117691	29937	neudesin neurotrophic factor	-1.18203	-1.15312	1.02506	11.142	9.42615	9.6624	360	202	285
NSL1	65630	ENSG00000117697	25936	NSL1, MIS12 kinetochore complex component	-1.28208	-1.58525	-1.23647	2.36129	1.84177	1.48954	837	433	482
PROX1	58322	ENSG00000117707	5629	prospero homeobox 1	1.45388	1.29755	-1.12048	0.736141	1.07026	0.955182	168	162	199
ARID1A	88869	ENSG00000117713	8289	AT-rich interaction domain 1A	-1.50249	-1.12766	1.3324	15.159	10.0892	13.4429	4610	2035	3732
CENPF	61377	ENSG00000117724	1063	centromere protein F	1.08715	-1.21304	-1.31876	22.2264	24.1633	18.3228	6632	4782	4991
RPA2	23223	ENSG00000117748	6118	replication protein A2	1.09161	1.06783	-1.02227	36.8496	40.2254	39.3492	1866	1351	1819
PPP1R8	20895	ENSG00000117751	5511	protein phosphatase 1 regulatory subunit 8	-1.20819	-1.17691	1.02658	23.4168	19.3818	19.8969	1685	925	1307
STX12	51225	ENSG00000117758	23673	syntaxin 12	-1.10063	1.02406	1.12711	6.31941	5.74161	6.47145	614	370	574
MARC2	36591	ENSG00000117791	54996	mitochondrial amidoxime reducing component 2	-1.39859	-1.42823	-1.02119	1.46119	1.04476	1.02307	97	46	62
SLC5A9	25960	ENSG00000117834	200010	solute carrier family 5 member 9	1	1	1	1e-06	1e-06	1e-06	0	0	0
OSBPL9	221249	ENSG00000117859	114883	oxysterol binding protein like 9	-1.0786	1.42707	1.53924	6.89267	6.3904	9.83635	1810	1113	2358
TXNDC12	36041	ENSG00000117862	51060	thioredoxin domain containing 12	1.00148	-1.00477	-1.00625	13.9121	13.9326	13.846	1367	908	1242
KIF14	69255	ENSG00000118193	9928	kinesin family member 14	-1.09061	-1.43248	-1.31346	14.3578	13.1649	10.0231	2677	1628	1706
TNNT2	18755	ENSG00000118194	7139	troponin T2, cardiac type	1.04747	-1.16116	-1.21627	26.693	27.96	22.9883	4953	3441	3894
DDX59	46012	ENSG00000118197	83479	DEAD-box helicase 59	1.1938	2.03665	1.70602	3.02498	3.61123	6.16081	341	270	634
CAMSAP2	121147	ENSG00000118200	23271	calmodulin regulated spectrin associated protein family member 2	1.08839	1.08854	1.00014	8.80806	9.58661	9.58792	1751	1264	1740
ATF6	197751	ENSG00000118217	22926	activating transcription factor 6	1.00463	1.29303	1.28707	9.54138	9.58555	12.3373	1918	1278	2264
C1orf54	12717	ENSG00000118292	79630	chromosome 1 open reading frame 54	1.13626	-1.01596	-1.15439	2.12545	2.41507	2.09207	69	52	62
CA14	7828	ENSG00000118298	23632	carbonic anhydrase 14	-1.02038	-1.10653	-1.08443	0.474765	0.465282	0.429056	40	26	33
ANKRD13C	95736	ENSG00000118454	81573	ankyrin repeat domain 13C	-1.01142	1.01943	1.03107	4.83315	4.77857	4.92706	764	501	711
SGIP1	217757	ENSG00000118473	84251	SH3 domain GRB2 like endophilin interacting protein 1	1.39893	2.46188	1.75983	0.569775	0.797073	1.40272	194	180	436
DCLRE1B	8946	ENSG00000118655	64858	DNA cross-link repair 1B	-1.62276	-1.23612	1.31279	8.42981	5.19473	6.8196	849	347	627
CASQ2	68775	ENSG00000118729	845	calsequestrin 2	1	1	1	1e-06	1e-06	1e-06	0	0	0
OLFM3	194457	ENSG00000118733	118427	olfactomedin 3	1	1	1	1e-06	1e-06	1e-06	0	0	0
RAB3GAP2	124161	ENSG00000118873	6791	RAB3 GTPase activating non-catalytic protein subunit 2	-1.04695	1.37645	1.44106	3.61213	3.45016	4.9719	955	605	1200
C1orf198	32471	ENSG00000119280	84886	chromosome 1 open reading frame 198	1.02412	1.25469	1.22514	13.6593	13.9887	17.1381	1802	1224	2064
TRIM67	59445	ENSG00000119283	440730	tripartite motif containing 67	-4194.8	4.38169	18380.3	0.0041948	1e-06	0.0183803	1	0	4
HEATR1	55512	ENSG00000119285	55127	HEAT repeat containing 1	-1.20176	-1.0229	1.17486	10.3576	8.6187	10.1258	2399	1324	2141
CSF3R	17236	ENSG00000119535	1441	colony stimulating factor 3 receptor	-1.53753	-1.13555	1.354	0.236701	0.153949	0.208447	51	22	41
TNN	80209	ENSG00000120332	63923	tenascin N	1	1	1	1e-06	1e-06	1e-06	0	0	0
MRPS14	12637	ENSG00000120333	63931	mitochondrial ribosomal protein S14	-1.10403	1.16144	1.28226	8.00812	7.25355	9.30092	531	319	563
CENPL	25171	ENSG00000120334	91687	centromere protein L	1.04174	-1.00111	-1.0429	6.23351	6.4937	6.22659	783	541	714
TNFSF18	11004	ENSG00000120337	8995	TNF superfamily member 18	58748.4	128049	2.17961	1e-06	0.0587484	0.128049	0	2	6
SEC16B	60348	ENSG00000120341	89866	SEC16 homolog B, endoplasmic reticulum export factor	-1.3265	-7.30312	-5.50557	0.0424245	0.0319823	0.00580908	8	4	1
GORAB	21318	ENSG00000120370	92344	golgin, RAB6 interacting	1.23012	1.5475	1.25801	3.2661	4.01769	5.0543	315	257	445
TAF12	53763	ENSG00000120656	6883	TATA-box binding protein associated factor 12	1.02166	1.21641	1.19062	5.6078	5.72924	6.82137	335	227	372
NPPB	1482	ENSG00000120937	4879	natriuretic peptide B	2.11082	3.83398	1.81634	0.552552	1.16634	2.11847	10	14	35
UBIAD1	22844	ENSG00000120942	29914	UbiA prenyltransferase domain containing 1	-1.73039	-1.45862	1.18632	6.72795	3.88812	4.61254	874	335	547
TARDBP	14077	ENSG00000120948	23435	TAR DNA binding protein	1.03553	-1.31675	-1.36354	38.8049	40.1837	29.4702	6022	4136	4175
TNFRSF8	80905	ENSG00000120949	943	TNF receptor superfamily member 8	-1.34759	-1.27406	1.05771	5.90094	4.37888	4.63161	575	283	412
PRAMEF2	4824	ENSG00000120952	65122	PRAME family member 2	-23825	-23825	1	0.023825	1e-06	1e-06	1	0	0
ECHDC2	31303	ENSG00000121310	55268	enoyl-CoA hydratase domain containing 2	4.52319	2.19084	-2.06459	0.00988395	0.044707	0.0216542	2	6	4
RGSL1	151408	ENSG00000121446	353299	regulator of G protein signaling like 1	1	1	1	1e-06	1e-06	1e-06	0	0	0
LHX4	48721	ENSG00000121454	89884	LIM homeobox 4	-1.76866	-1.46062	1.21089	0.154297	0.0872392	0.105637	24	9	15
RNF2	57078	ENSG00000121481	6045	ring finger protein 2	1.09632	1.09712	1.00073	6.46002	7.08224	7.08741	645	469	646
TRMT1L	38972	ENSG00000121486	81627	tRNA methyltransferase 1 like	-1.27155	-1.14543	1.1101	7.92126	6.22963	6.91553	995	519	793
GJA8	1302	ENSG00000121634	2703	gap junction protein alpha 8	1	1	1	1e-06	1e-06	1e-06	0	0	0
DESI2	55931	ENSG00000121644	51029	desumoylating isopeptidase 2	-1.21341	1.07707	1.30693	7.56893	6.23771	8.15226	955	522	939
ADGRB2	37777	ENSG00000121753	576	adhesion G protein-coupled receptor B2	-1.18031	-1.40256	-1.1883	6.06784	5.1409	4.32625	1203	676	783
HCRTR1	14833	ENSG00000121764	3061	hypocretin receptor 1	-1.3265	-30586.9	-23058.4	0.0305869	0.0230584	1e-06	2	1	0
ZCCHC17	67972	ENSG00000121766	51538	zinc finger CCHC-type containing 17	-1.12701	-1.22883	-1.09034	31.5246	27.9718	25.6542	1548	911	1150
FABP3	11226	ENSG00000121769	2170	fatty acid binding protein 3	-1.20761	-1.22353	-1.01318	14.7179	12.1876	12.0291	386	212	288
KHDRBS1	46983	ENSG00000121774	10657	KH RNA binding domain containing, signal transduction associated 1	-1.17827	-1.00634	1.17085	100.561	85.3462	99.9273	9110	5128	8264
TMEM39B	30836	ENSG00000121775	55116	transmembrane protein 39B	1.01895	1.16272	1.1411	10.7382	10.9417	12.4855	765	517	812
POLR3GL	14159	ENSG00000121851	84265	RNA polymerase III subunit G like	-1.19102	1.1681	1.39124	9.11591	7.65384	10.6483	422	235	450
TMEM54	6845	ENSG00000121900	113452	transmembrane protein 54	1.00303	1.14626	1.1428	19.6293	19.6889	22.5004	711	473	744
ZSCAN20	23863	ENSG00000121903	7579	zinc finger and SCAN domain containing 20	1.38356	1.46271	1.0572	1.25292	1.7335	1.83266	170	156	227
CSMD2	651844	ENSG00000121904	114784	CUB and Sushi multiple domains 2	3248.52	4720.34	1.45307	1e-06	0.00324852	0.00472034	0	1	2
HPCA	12448	ENSG00000121905	3208	hippocalcin	1.00515	-1.27805	-1.28463	0.836592	0.840904	0.654587	42	28	30
LRIF1	16776	ENSG00000121931	55791	ligand dependent nuclear receptor interacting factor 1	-1.10517	1.0068	1.11268	16.8458	15.2427	16.9603	1508	905	1386
TMIGD3	80615	ENSG00000121933	140	transmembrane and immunoglobulin domain containing 3	-32224.6	1.09542	35299.5	0.0322246	1e-06	0.0352995	2	0	2
CLCC1	33950	ENSG00000121940	23155	chloride channel CLIC like 1	-1.08439	1.26597	1.3728	9.21274	8.4958	11.663	1169	715	1351
GPSM2	59196	ENSG00000121957	29899	G protein signaling modulator 2	-1.22481	-1.1493	1.0657	3.45787	2.82319	3.00867	807	437	641
FMOD	11131	ENSG00000122176	2331	fibromodulin	3.01546	1.64313	-1.83519	0.0515763	0.155526	0.0847468	4	8	6
MYOG	2884	ENSG00000122180	4656	myogenin	-1.20438	-2.63353	-2.18663	40.9638	34.0123	15.5547	1578	869	547
LAX1	11058	ENSG00000122188	54900	lymphocyte transmembrane adaptor 1	3.01546	3.28626	1.08981	0.0122329	0.0368877	0.0402004	1	2	3
COPA	54715	ENSG00000122218	1314	coatomer protein complex subunit alpha	-1.19541	1.08226	1.29375	42.5905	35.6283	46.0941	8408	4665	8307
CD244	32728	ENSG00000122223	51744	CD244 molecule	1	1	1	1e-06	1e-06	1e-06	0	0	0
LY9	32188	ENSG00000122224	4063	lymphocyte antigen 9	6468.9	1	-6468.9	1e-06	0.0064689	1e-06	0	1	0
RPL5	9942	ENSG00000122406	6083	ribosomal protein L5	1.00579	1.08851	1.08224	281.812	283.444	306.754	26776	17862	26607
ODF2L	49519	ENSG00000122417	57489	outer dense fiber of sperm tails 2 like	1.10931	1.11245	1.00283	1.38563	1.5371	1.54144	386	284	392
PTGFR	236818	ENSG00000122420	5737	prostaglandin F receptor	1.31926	-1.0433	-1.37639	0.0542965	0.0716315	0.0520429	8	7	7
SPATA1	59895	ENSG00000122432	100505741	spermatogenesis associated 1	1.50773	1.64313	1.08981	0.0182807	0.0275623	0.0300376	2	2	3
TRMT13	17349	ENSG00000122435	54482	tRNA methyltransferase 13 homolog	1.18991	-1.11671	-1.32878	3.68116	4.38024	3.29643	389	307	318
LRRC39	29825	ENSG00000122477	127495	leucine rich repeat containing 39	1.80928	-2.28223	-4.12918	0.0982437	0.17775	0.0430473	5	6	2
RWDD3	13016	ENSG00000122481	25950	RWD domain containing 3	1.00931	1.03658	1.02702	4.91292	4.95865	5.09262	242	162	229
ZNF644	106975	ENSG00000122482	84146	zinc finger protein 644	-1.12607	1.0005	1.12664	8.78723	7.80343	8.79164	1708	1006	1560
CCDC18	98812	ENSG00000122483	343099	coiled-coil domain containing 18	-1.06391	-2.18234	-2.05124	5.99345	5.63342	2.74634	863	538	361
RPAP2	102998	ENSG00000122484	79871	RNA polymerase II associated protein 2	-1.16357	-1.64646	-1.41502	1.62238	1.39432	0.985372	707	403	392
CDKN2C	13890	ENSG00000123080	1031	cyclin dependent kinase inhibitor 2C	-1.21947	-1.88882	-1.54888	10.4866	8.5993	5.55194	809	440	391
RNF11	37175	ENSG00000123091	26994	ring finger protein 11	1.17016	1.48036	1.26509	12.5206	14.6511	18.535	996	773	1346
ATPAF1	41131	ENSG00000123472	64756	ATP synthase mitochondrial F1 complex assembly factor 1	-1.13581	-1.38501	-1.2194	9.44078	8.31191	6.81642	1370	800	903
STIL	64009	ENSG00000123473	6491	STIL, centriolar assembly protein	1.28676	1.02394	-1.25667	10.361	13.3321	10.6091	1931	1648	1805
LPGAT1	87307	ENSG00000123684	9926	lysophosphatidylglycerol acyltransferase 1	-1.41313	-1.45062	-1.02653	4.64641	3.28804	3.20305	1044	490	657
BATF3	13424	ENSG00000123685	55509	basic leucine zipper ATF-like transcription factor 3	1.07281	-1.26587	-1.35804	1.58371	1.69902	1.25108	104	74	75
G0S2	979	ENSG00000123689	50486	G0/G1 switch 2	-1.49231	1.58228	2.36124	0.401925	0.269331	0.635955	9	4	13
PFKFB2	46659	ENSG00000123836	5208	6-phosphofructo-2-kinase/fructose-2,6-biphosphatase 2	5796.33	8422.49	1.45307	1e-06	0.00579633	0.00842249	0	1	2
C4BPA	40740	ENSG00000123838	722	complement component 4 binding protein alpha	1	1	1	1e-06	1e-06	1e-06	0	0	0
C4BPB	11134	ENSG00000123843	725	complement component 4 binding protein beta	1	1	1	1e-06	1e-06	1e-06	0	0	0
MSTO1	4763	ENSG00000125459	55154	misato mitochondrial distribution and morphology regulator 1	-1.07198	1.51987	1.62926	12.0207	11.2136	18.2698	1293	800	1794
C1orf61	26452	ENSG00000125462	10485	chromosome 1 open reading frame 61	-1.02038	-1.82578	-1.78931	0.0931666	0.0913056	0.0510284	20	13	10
ATG4C	81385	ENSG00000125703	84938	autophagy related 4C cysteine peptidase	-1.25155	-1.46589	-1.17126	4.19329	3.35047	2.86057	334	177	208
HNRNPR	40566	ENSG00000125944	10236	heterogeneous nuclear ribonucleoprotein R	-1.1229	1.07708	1.20946	33.3987	29.7432	35.9731	7407	4375	7283
ZNF436	10389	ENSG00000125945	80818	zinc finger protein 436	1.08815	1.04182	-1.04447	2.67289	2.9085	2.78468	327	236	311
PSMB2	41986	ENSG00000126067	5690	proteasome subunit beta 2	-1.08778	-1.10415	-1.01505	68.3834	62.8653	61.9333	7915	4826	6544
AGO3	141783	ENSG00000126070	192669	argonaute RISC catalytic component 3	1.00975	1.18306	1.17163	1.61824	1.63401	1.91446	875	586	945
UROD	4626	ENSG00000126088	7389	uroporphyrinogen decarboxylase	-1.07826	-1.08856	-1.00955	21.7208	20.1442	19.9537	2237	1376	1876
ST3GAL3	225342	ENSG00000126091	6487	ST3 beta-galactoside alpha-2,3-sialyltransferase 3	-1.16437	1.42127	1.65489	0.317385	0.272581	0.451091	158	90	205
TMEM53	39244	ENSG00000126106	79639	transmembrane protein 53	-1.12167	1.31451	1.47444	1.26337	1.12633	1.66071	115	68	138
HECTD3	8785	ENSG00000126107	79654	HECT domain E3 ubiquitin protein ligase 3	-1.12139	-1.41083	-1.25811	16.7836	14.9668	11.8963	2176	1287	1408
DNAJC8	33574	ENSG00000126698	22826	DnaJ heat shock protein family (Hsp40) member C8	1.01811	1.01212	-1.00592	51.9444	52.8852	52.5742	3840	2593	3548
AHDC1	70397	ENSG00000126705	27245	AT-hook DNA binding motif containing 1	-1.97856	-2.85921	-1.4451	18.3415	9.27014	6.41487	3890	1304	1242
IFI6	6135	ENSG00000126709	2537	interferon alpha inducible protein 6	-1.19572	-1.19235	1.00283	11.8942	9.94732	9.97542	256	142	196
INTS11	13107	ENSG00000127054	54973	integrator complex subunit 11	-1.11019	1.02402	1.13685	6.64385	5.98445	6.8034	1396	834	1305
RGS13	24169	ENSG00000127074	6003	regulator of G protein signaling 13	-6604.87	-6604.87	1	0.00660487	1e-06	1e-06	1	0	0
HIVEP3	529561	ENSG00000127124	59269	human immunodeficiency virus type I enhancer binding protein 3	-1.28537	-1.3776	-1.07176	2.00619	1.56079	1.45629	750	387	497
PPCS	17269	ENSG00000127125	79717	phosphopantothenoylcysteine synthetase	-1.06428	1.47644	1.57135	0.791127	0.743343	1.16805	69	43	93
EDN2	5909	ENSG00000127129	1907	endothelin 2	1	25987.6	25987.6	1e-06	1e-06	0.0259876	0	0	1
AUNIP	27546	ENSG00000127423	79000	aurora kinase A and ninein interacting protein	-1.26147	1.26482	1.59553	4.72762	3.7477	5.97957	291	153	336
EMC1	35868	ENSG00000127463	23065	ER membrane protein complex subunit 1	-1.12222	1.19481	1.34084	14.325	12.7648	17.1156	3516	2078	3835
PLA2G5	63733	ENSG00000127472	5322	phospholipase A2 group V	1	1	1	1e-06	1e-06	1e-06	0	0	0
UBR4	135757	ENSG00000127481	23352	ubiquitin protein ligase E3 component n-recognin 4	-1.1121	1.1852	1.31806	9.23248	8.30183	10.9423	5820	3471	6297
HP1BP3	44645	ENSG00000127483	50809	heterochromatin protein 1 binding protein 3	-1.02076	1.03634	1.05786	16.4632	16.1284	17.0615	3115	2024	2947
MACF1	405862	ENSG00000127603	23499	microtubule-actin crosslinking factor 1	1.07189	-1.05128	-1.12686	11.6568	12.4948	11.0881	12139	8630	10541
CEP85	44609	ENSG00000130695	64793	centrosomal protein 85	-1.06883	-1.11135	-1.03978	8.51606	7.96763	7.66284	1120	695	920
ARHGEF16	26449	ENSG00000130762	27237	Rho guanine nucleotide exchange factor 16	-1.19981	-1.43391	-1.19511	2.36605	1.97202	1.65007	322	178	205
LRRC47	17940	ENSG00000130764	57470	leucine rich repeat containing 47	-1.24809	-1.2853	-1.02981	13.5348	10.8444	10.5305	1560	829	1108
SESN2	22974	ENSG00000130766	83667	sestrin 2	-1.59236	6.24525	9.94466	6.42971	4.03786	40.1551	569	237	3244
SMPDL3B	24158	ENSG00000130768	27293	sphingomyelin phosphodiesterase acid like 3B	-1.65812	-1.90186	-1.14699	0.367261	0.221492	0.193107	25	10	12
ATP5IF1	10798	ENSG00000130770	93974	ATP synthase inhibitory factor subunit 1	-1.06008	-1.05518	1.00464	40.158	37.8819	38.0579	2284	1429	1976
MED18	6964	ENSG00000130772	54797	mediator complex subunit 18	-1.12714	1.14386	1.28929	5.70227	5.05906	6.52259	294	173	307
THEMIS2	14143	ENSG00000130775	9473	thymocyte selection associated family member 2	-1.97295	-1.83358	1.07601	1.98947	1.00837	1.08502	235	79	117
UBE4B	148408	ENSG00000130939	10277	ubiquitination factor E4B	-1.13371	-1.00142	1.13211	8.24157	7.26954	8.22988	1923	1125	1753
CASZ1	160047	ENSG00000130940	54897	castor zinc finger 1	-1.52468	-1.60591	-1.05328	1.99123	1.306	1.23994	577	251	328
GJA9	7137	ENSG00000131233	81025	gap junction protein alpha 9	1	1	1	1e-06	1e-06	1e-06	0	0	0
CAP1	32417	ENSG00000131236	10487	cyclase associated actin cytoskeleton regulatory protein 1	1.00273	-1.06658	-1.06949	95.6682	95.9292	89.696	9327	6203	7983
PPT1	26267	ENSG00000131238	5538	palmitoyl-protein thioesterase 1	-1.05345	1.07779	1.1354	26.7571	25.3995	28.8386	3480	2191	3424
ACAP3	17220	ENSG00000131584	116983	ArfGAP with coiled-coil, ankyrin repeat and PH domains 3	-1.2523	-1.25337	-1.00086	4.92883	3.93584	3.93247	1097	581	799
C1orf159	34544	ENSG00000131591	54991	chromosome 1 open reading frame 159	-1.82884	-1.32526	1.37999	2.88362	1.57675	2.1759	466	169	321
CA6	29226	ENSG00000131686	765	carbonic anhydrase 6	1	16098.3	16098.3	1e-06	1e-06	0.0160983	0	0	1
NPHP4	129663	ENSG00000131697	261734	nephrocystin 4	-1.49752	-1.11094	1.34798	1.06663	0.712263	0.960114	359	159	295
CHD1L	53112	ENSG00000131778	9557	chromodomain helicase DNA binding protein 1 like	1.0394	1.18872	1.14366	9.07752	9.43515	10.7906	998	688	1083
PEX11B	7368	ENSG00000131779	8799	peroxisomal biogenesis factor 11 beta	-1.32255	1.13793	1.50497	7.6283	5.76788	8.68048	335	168	348
FMO5	67700	ENSG00000131781	2330	flavin containing monooxygenase 5	1.50773	5.47711	3.63268	0.00653754	0.00985685	0.0358068	1	1	5
PIAS3	11315	ENSG00000131788	10401	protein inhibitor of activated STAT 3	1.00655	-1.11152	-1.1188	8.79116	8.84874	7.9091	1080	721	887
PRKAB2	17445	ENSG00000131791	5565	protein kinase AMP-activated non-catalytic subunit beta 2	-1.0499	1.18306	1.24209	5.19459	4.94769	6.14549	725	458	783
NR0B2	2487	ENSG00000131910	8431	nuclear receptor subfamily 0 group B member 2	1	1	1	1e-06	1e-06	1e-06	0	0	0
LIN28A	18912	ENSG00000131914	79727	lin-28 homolog A	-1.98975	-1.36934	1.45307	0.029525	0.0148386	0.0215616	3	1	2
SPATA6	176836	ENSG00000132122	54558	spermatogenesis associated 6	-1.14761	1.07745	1.23649	7.22724	6.29766	7.78697	1097	634	1079
LRRC41	42413	ENSG00000132128	10489	leucine rich repeat containing 41	-1.30264	-1.37965	-1.05912	12.1599	9.33481	8.81372	2675	1362	1770
FCRLA	7381	ENSG00000132185	84824	Fc receptor like A	-1.43704	1.26395	1.81634	0.155288	0.108061	0.196276	13	6	15
HSD17B7	22116	ENSG00000132196	51478	hydroxysteroid 17-beta dehydrogenase 7	-1.17344	-1.16647	1.00597	1.88316	1.60482	1.61441	230	130	180
ZRANB2	17999	ENSG00000132485	9406	zinc finger RANBP2-type containing 2	1.20358	-1.11786	-1.34543	21.7851	26.2201	19.4883	2776	2216	2267
DAP3	51051	ENSG00000132676	7818	death associated protein 3	-1.08949	1.08177	1.17858	34.2178	31.4073	37.0159	4013	2443	3963
RHBG	16009	ENSG00000132677	57127	Rh family B glycoprotein (gene/pseudogene)	17430.1	1	-17430.1	1e-06	0.0174301	1e-06	0	1	0
KHDC4	21369	ENSG00000132680	22889	KH domain containing 4, pre-mRNA splicing factor	1.26415	-1.0577	-1.33709	12.6522	15.9943	11.962	1826	1531	1576
ATP1A4	35408	ENSG00000132681	480	ATPase Na+/K+ transporting subunit alpha 4	-1.3265	1.09542	1.45307	0.0124509	0.00938628	0.013639	2	1	2
NES	8645	ENSG00000132688	10763	nestin	-1.15889	-1.94999	-1.68263	279.732	241.379	143.453	39814	22786	18639
BCAN	18143	ENSG00000132692	63827	brevican	-1.1637	1.08975	1.26814	1.58453	1.36163	1.72674	193	110	192
CRP	2301	ENSG00000132693	1401	C-reactive protein	1	1	1	1e-06	1e-06	1e-06	0	0	0
ARHGEF11	110531	ENSG00000132694	9826	Rho guanine nucleotide exchange factor 11	-1.26148	-1.06363	1.18601	8.82072	6.99233	8.29301	2018	1061	1732
RAB25	9345	ENSG00000132698	57111	RAB25, member RAS oncogene family	1.50773	-69486.1	-104766	0.0694861	0.104766	1e-06	3	3	0
HAPLN2	6395	ENSG00000132702	60484	hyaluronan and proteoglycan link protein 2	-1.19385	1.8257	2.17961	0.159749	0.13381	0.291653	9	5	15
APCS	1040	ENSG00000132703	325	amyloid P component, serum	1	1	1	1e-06	1e-06	1e-06	0	0	0
FCRL2	31400	ENSG00000132704	79368	Fc receptor like 2	1	1	1	1e-06	1e-06	1e-06	0	0	0
DCAF8	46817	ENSG00000132716	50717	DDB1 and CUL4 associated factor 8	-1.19297	1.01829	1.21479	9.81239	8.22518	9.99183	1903	1058	1769
SYT11	25633	ENSG00000132718	23208	synaptotagmin 11	-1.13456	1.43517	1.62828	12.0487	10.6197	17.292	1596	933	2091
MMACHC	13083	ENSG00000132763	25974	metabolism of cobalamin associated C	1.10762	-1.08633	-1.20324	7.18258	7.95558	6.6118	927	681	779
DPH2	3370	ENSG00000132768	1802	DPH2 homolog	-1.05371	1.03958	1.09542	23.3122	22.1238	24.235	1746	1099	1657
TOE1	3922	ENSG00000132773	114034	target of EGR1, exonuclease	-1.05356	-1.16378	-1.10461	18.316	17.3848	15.7384	1104	695	866
NASP	35059	ENSG00000132780	4678	nuclear autoantigenic sperm protein	1.06389	-1.10058	-1.1709	59.6138	63.4228	54.1656	12654	8929	10496
MUTYH	11308	ENSG00000132781	4595	mutY DNA glycosylase	-1.04745	1.53105	1.6037	5.18406	4.94923	7.93707	518	328	724
PATJ	436270	ENSG00000132849	10207	PATJ, crumbs cell polarity complex component	-1.16068	1.09542	1.27144	0.0685183	0.0590326	0.0750564	21	12	21
KANK4	83270	ENSG00000132854	163782	KN motif and ankyrin repeat domains 4	-1.72445	-3.49046	-2.02411	0.373179	0.216405	0.106914	65	25	17
ANGPTL3	8673	ENSG00000132855	27329	angiopoietin like 3	1	1	1	1e-06	1e-06	1e-06	0	0	0
FBXO44	8953	ENSG00000132879	93611	F-box protein 44	1.01128	-1.08488	-1.09712	4.54762	4.59893	4.1918	410	275	345
CPLANE2	5492	ENSG00000132881	79363	ciliogenesis and planar polarity effector 2	-1.16068	2.13868	2.48233	0.52194	0.449683	1.11626	21	12	41
CASP9	35703	ENSG00000132906	842	caspase 9	-1.50159	-1.38154	1.0869	2.10119	1.3993	1.5209	283	125	187
CHRM3	528888	ENSG00000133019	1131	cholinergic receptor muscarinic 3	-1.18956	-1.03808	1.14593	4.10494	3.4508	3.95436	1277	712	1123
CHI3L1	7774	ENSG00000133048	1116	chitinase 3 like 1	17538.9	1	-17538.9	1e-06	0.0175389	1e-06	0	1	0
MYBPH	8016	ENSG00000133055	4608	myosin binding protein H	-1.31071	-1.84805	-1.40996	1.78604	1.36265	0.966446	83	42	41
PIK3C2B	72097	ENSG00000133056	5287	phosphatidylinositol-4-phosphate 3-kinase catalytic subunit type 2 beta	-1.03683	-1.80691	-1.74272	3.18318	3.07009	1.76167	766	490	387
DSTYK	69198	ENSG00000133059	25778	dual serine/threonine and tyrosine protein kinase	-1.42183	-1.19391	1.1909	3.23582	2.27582	2.71027	701	327	536
CHIT1	60815	ENSG00000133063	1118	chitinase 1	-5059.58	-5059.58	1	0.00505958	1e-06	1e-06	1	0	0
SLC41A1	24655	ENSG00000133065	254428	solute carrier family 41 member 1	1.00617	-1.2055	-1.21295	9.07172	9.12772	7.52525	1479	987	1120
LGR6	125881	ENSG00000133067	59352	leucine rich repeat containing G protein-coupled receptor 6	-25608.1	-25608.1	1	0.0256081	1e-06	1e-06	3	0	0
TMCC2	57687	ENSG00000133069	9911	transmembrane and coiled-coil domain family 2	1.00041	-1.31357	-1.31411	2.13679	2.13767	1.6267	318	211	221
EPHB2	210662	ENSG00000133216	2048	EPH receptor B2	-1.27371	-1.58082	-1.24112	3.46947	2.72391	2.19472	1110	578	641
SRRM1	41566	ENSG00000133226	10250	serine and arginine repetitive matrix 1	1.20618	1.1818	-1.02063	25.9257	31.2712	30.6391	5250	4200	5664
GNAT2	16663	ENSG00000134183	2780	G protein subunit alpha transducin 2	-3.31624	-2.28223	1.45307	0.141639	0.0427107	0.0620617	5	1	2
GSTM1	21226	ENSG00000134184	2944	glutathione S-transferase mu 1	-1.07705	-1.04524	1.03043	14.3899	13.3605	13.7671	924	569	807
PRPF38B	10619	ENSG00000134186	55119	pre-mRNA processing factor 38B	1.10922	-1.16109	-1.2879	18.4719	20.4894	15.9091	3284	2416	2582
REG4	17564	ENSG00000134193	83998	regenerating family member 4	1	1	1	1e-06	1e-06	1e-06	0	0	0
TSPAN2	41493	ENSG00000134198	10100	tetraspanin 2	1.605	5.33576	3.32446	0.35533	0.570305	1.89596	31	33	151
TSHB	4486	ENSG00000134200	7252	thyroid stimulating hormone beta	1	1	1	1e-06	1e-06	1e-06	0	0	0
GSTM5	63649	ENSG00000134201	2949	glutathione S-transferase mu 5	68054	1	-68054	1e-06	0.068054	1e-06	0	7	0
GSTM3	7107	ENSG00000134202	2947	glutathione S-transferase mu 3	-1.12636	-1.11294	1.01205	7.97238	7.07801	7.16332	968	570	794
SYT6	64629	ENSG00000134207	148281	synaptotagmin 6	-1.10247	-1.97353	-1.79011	2.8666	2.60017	1.45252	374	225	173
VAV3	394020	ENSG00000134215	10451	vav guanine nucleotide exchange factor 3	-1.28823	1.0665	1.3739	1.62244	1.25943	1.73033	303	156	295
CHIA	29716	ENSG00000134216	27159	chitinase, acidic	1	1	1	1e-06	1e-06	1e-06	0	0	0
PSRC1	3631	ENSG00000134222	84722	proline and serine rich coiled-coil 1	-1.14901	-2.03173	-1.76824	34.0644	29.6467	16.7662	2486	1435	1117
HMGCS2	20910	ENSG00000134240	3158	3-hydroxy-3-methylglutaryl-CoA synthase 2	1	1	1	1e-06	1e-06	1e-06	0	0	0
PTPN22	57943	ENSG00000134242	26191	protein tyrosine phosphatase, non-receptor type 22	1	9529.38	9529.38	1e-06	1e-06	0.00952938	0	0	1
SORT1	88351	ENSG00000134243	6272	sortilin 1	-1.31517	-1.32242	-1.00551	12.443	9.46113	9.40929	2903	1464	2004
WNT2B	63625	ENSG00000134245	7482	Wnt family member 2B	1.12153	1.37152	1.2229	1.54282	1.73032	2.11601	488	363	611
PTGFRN	80438	ENSG00000134247	5738	prostaglandin F2 receptor inhibitor	-1.26999	-1.3745	-1.0823	20.0548	15.7913	14.5906	3326	1737	2209
LAMTOR5	6694	ENSG00000134248	10542	late endosomal/lysosomal adaptor, MAPK and MTOR activator 5	-1.0142	-1.12782	-1.11203	16.333	16.1043	14.4819	997	652	807
ADAM30	2963	ENSG00000134249	11085	ADAM metallopeptidase domain 30	1	1	1	1e-06	1e-06	1e-06	0	0	0
NOTCH2	189227	ENSG00000134250	4853	notch 2	-1.2232	-1.10896	1.10301	19.6173	16.0377	17.6897	9994	5419	8227
TRIM45	11528	ENSG00000134253	80263	tripartite motif containing 45	-1.2636	1.46717	1.85392	1.97932	1.56641	2.904	221	116	296
CEPT1	45478	ENSG00000134255	10390	choline/ethanolamine phosphotransferase 1	1.22413	1.11629	-1.09661	1.95185	2.38933	2.17882	420	341	428
CD101	34727	ENSG00000134256	9398	CD101 molecule	-1.895	-4.56445	-2.40869	0.204392	0.107859	0.0447791	20	7	4
VTCN1	67374	ENSG00000134258	79679	V-set domain containing T cell activation inhibitor 1	1	1	1	1e-06	1e-06	1e-06	0	0	0
NGF	52319	ENSG00000134259	4803	nerve growth factor	-1.37752	1.70399	2.34727	1.00884	0.732363	1.71906	27	13	42
AP4B1	11008	ENSG00000134262	10717	adaptor related protein complex 4 subunit beta 1	1.04341	1.16933	1.12068	3.86724	4.03512	4.52209	578	400	617
CFHR4	30700	ENSG00000134365	10877	complement factor H related 4	1	1	1	1e-06	1e-06	1e-06	0	0	0
NAV1	204085	ENSG00000134369	89796	neuron navigator 1	-1.27925	-2.08864	-1.63271	7.40667	5.78985	3.54616	4251	2204	1858
CDC73	133016	ENSG00000134371	79577	cell division cycle 73	1.09058	1.47309	1.35074	6.82188	7.4398	10.0493	1865	1349	2508
TIMM17A	15162	ENSG00000134375	10440	translocase of inner mitochondrial membrane 17A	1.03804	-1.20039	-1.24605	27.1299	28.1619	22.6009	2430	1673	1848
CRB1	210252	ENSG00000134376	23418	crumbs cell polarity complex component 1	1	1	1	1e-06	1e-06	1e-06	0	0	0
CFHR5	32119	ENSG00000134389	81494	complement factor H related 5	1	1	1	1e-06	1e-06	1e-06	0	0	0
PUM1	134486	ENSG00000134644	9698	pumilio RNA binding family member 1	1.01513	1.17121	1.15375	18.4466	18.7257	21.6048	3122	2102	3338
SPOCD1	25630	ENSG00000134668	90853	SPOC domain containing 1	1.1308	-1.21719	-1.37639	0.132519	0.149852	0.108873	24	18	18
YARS	42917	ENSG00000134684	8565	tyrosyl-tRNA synthetase	1.05798	1.90767	1.80313	17.3594	18.3659	33.1161	3644	2557	6346
PHC2	107430	ENSG00000134686	1912	polyhomeotic homolog 2	-1.25706	1.05254	1.32311	32.7434	26.0475	34.4638	4164	2197	4001
CDCA8	17239	ENSG00000134690	55143	cell division cycle associated 8	1.11967	-1.43577	-1.6076	65.006	72.7854	45.2759	3998	2969	2542
GNL2	29122	ENSG00000134697	29889	G protein nucleolar 2	1.01206	1.13604	1.1225	32.6743	33.0685	37.1194	4800	3222	4978
AGO4	49875	ENSG00000134698	192670	argonaute RISC catalytic component 4	-1.28544	-1.1225	1.14516	2.14497	1.66867	1.91089	407	210	331
HOOK1	61585	ENSG00000134709	51361	hook microtubule tethering protein 1	1.50773	1.09542	-1.37639	0.00587221	0.00885371	0.00643254	1	1	1
CYP2J2	33466	ENSG00000134716	1573	cytochrome P450 family 2 subfamily J member 2	1.00515	-1.36934	-1.37639	0.0394759	0.0396794	0.0288285	3	2	2
BTF3L4	34518	ENSG00000134717	91408	basic transcription factor 3 like 4	1.0367	1.2637	1.21896	8.90541	9.23227	11.2538	1354	931	1562
TUT4	145206	ENSG00000134744	23318	terminal uridylyl transferase 4	-1.1067	-1.11911	-1.01121	5.55693	5.02118	4.96551	2301	1379	1877
PRPF38A	16235	ENSG00000134748	84950	pre-mRNA processing factor 38A	1.02206	-1.01906	-1.04154	25.4699	26.0317	24.9935	3657	2479	3276
AGT	11600	ENSG00000135744	183	angiotensinogen	-1.20432	-1.08603	1.10892	1.27567	1.05925	1.17463	69	38	58
ZNF670-ZNF695	133265	ENSG00000135747	93474	ZNF670-ZNF695 readthrough (NMD candidate)	-1.0612	-1.21719	-1.14699	0.0978934	0.0922481	0.0804259	8	5	6
PCNX2	312291	ENSG00000135749	80003	pecanex 2	1.00906	1.64953	1.63471	0.727129	0.73372	1.19942	257	172	387
KCNK1	58509	ENSG00000135750	3775	potassium two pore domain channel subfamily K member 1	1.50773	1.09542	-1.37639	0.010786	0.0162623	0.0118152	1	1	1
URB2	33954	ENSG00000135763	9816	URB2 ribosome biogenesis homolog	-1.35735	-1.16596	1.16415	5.74823	4.23491	4.93006	880	430	689
EGLN1	61294	ENSG00000135766	54583	egl-9 family hypoxia inducible factor 1	-1.24556	-1.01773	1.22387	3.39782	2.72793	3.33863	631	336	566
CAPN9	54620	ENSG00000135773	10753	calpain 9	1	1	1	1e-06	1e-06	1e-06	0	0	0
COG2	51502	ENSG00000135775	22796	component of oligomeric golgi complex 2	-1.02071	1.00914	1.03005	2.54109	2.48952	2.56433	711	462	655
ABCB10	42126	ENSG00000135776	23456	ATP binding cassette subfamily B member 10	-1.26965	-1.13687	1.11679	3.07062	2.41849	2.70094	335	175	269
NTPCR	33278	ENSG00000135778	84284	nucleoside-triphosphatase, cancer-related	-1.09531	1.07457	1.17699	1.42625	1.30214	1.53261	578	350	567
TAF5L	32937	ENSG00000135801	27097	TATA-box binding protein associated factor 5 like	-1.1211	1.00065	1.12184	4.79551	4.27749	4.79864	786	465	718
GLUL	10503	ENSG00000135821	2752	glutamate-ammonia ligase	1.16268	1.0382	-1.1199	13.9296	16.1956	14.4617	3216	2480	3048
STX6	50410	ENSG00000135823	10228	syntaxin 6	-1.13544	1.03698	1.17743	4.41519	3.88852	4.57846	731	427	692
RGS8	42761	ENSG00000135824	85397	regulator of G protein signaling 8	-1.07383	-6.20766	-5.78085	0.198968	0.185288	0.0320521	34	21	5
RNASEL	15623	ENSG00000135828	6041	ribonuclease L	1.11864	-1.41498	-1.58285	0.791994	0.885955	0.559721	124	92	80
DHX9	48636	ENSG00000135829	1660	DExH-box helicase 9	-1.07806	-1.11758	-1.03666	79.3822	73.6343	71.0303	11968	7363	9776
KIAA1614	38718	ENSG00000135835	57710	KIAA1614	-2.22783	-3.6239	-1.62665	0.490318	0.220087	0.135301	131	39	33
CEP350	160103	ENSG00000135837	9857	centrosomal protein 350	-1.00472	-1.00084	1.00388	3.77738	3.75962	3.77422	1377	909	1256
NPL	41092	ENSG00000135838	80896	N-acetylneuraminate pyruvate lyase	-1.03467	-1.24196	-1.20034	0.920024	0.889197	0.740786	117	75	86
FAM129A	183785	ENSG00000135842	116496	family with sequence similarity 129 member A	-1.3265	3.99046	5.29334	0.065749	0.0495659	0.262369	14	7	51
PIGC	73898	ENSG00000135845	5279	phosphatidylinositol glycan anchor biosynthesis class C	-1.41023	-1.15923	1.21653	4.79181	3.3979	4.13363	640	301	504
LAMC1	122173	ENSG00000135862	3915	laminin subunit gamma 1	-1.19292	1.00904	1.2037	66.4301	55.6872	67.0304	14342	7974	13211
RC3H1	91084	ENSG00000135870	149041	ring finger and CCCH-type domains 1	1.98411	1.42726	-1.39016	3.13088	6.21202	4.46857	921	1212	1200
EPRS	77931	ENSG00000136628	2058	glutamyl-prolyl-tRNA synthetase	-1.16858	1.59748	1.86678	25.833	22.1063	41.2676	3515	1995	5126
HLX	5629	ENSG00000136630	3142	H2.0 like homeobox	-1.8166	1.06888	1.94172	10.6771	5.87754	11.4125	619	226	604
VPS45	78051	ENSG00000136631	11311	vacuolar protein sorting 45 homolog	-1.05345	-1.09073	-1.03539	7.04962	6.69196	6.46323	1196	753	1001
IL10	4893	ENSG00000136634	3586	interleukin 10	1	1	1	1e-06	1e-06	1e-06	0	0	0
KCTD3	54504	ENSG00000136636	51133	potassium channel tetramerization domain containing 3	-1.00706	1.00193	1.009	6.12113	6.07822	6.13293	785	517	718
RPS6KC1	223542	ENSG00000136643	26750	ribosomal protein S6 kinase C1	-1.26958	-1.10078	1.15335	3.66499	2.88677	3.32944	580	303	481
BCAR3	285410	ENSG00000137936	8412	BCAR3, NSP family adaptor protein	-1.59108	-1.26895	1.25386	12.6143	7.92811	9.94075	2231	930	1605
TTLL7	134127	ENSG00000137941	79739	tubulin tyrosine ligase like 7	-1.17228	1.03608	1.21457	4.31377	3.67982	4.46942	1163	658	1100
FNBP1L	106531	ENSG00000137942	54874	formin binding protein 1 like	1.22167	1.22919	1.00615	12.8738	15.7276	15.8243	1908	1546	2141
KYAT3	57181	ENSG00000137944	56267	kynurenine aminotransferase 3	-1.05578	1.38098	1.45802	4.16859	3.94834	5.75675	234	147	295
GTF2B	39312	ENSG00000137947	2959	general transcription factor IIB	1.08587	1.15727	1.06576	12.3531	13.4138	14.2959	797	574	842
BRDT	65056	ENSG00000137948	676	bromodomain testis associated	-1.03172	-1.82578	-1.76965	0.12637	0.122485	0.0692144	14	9	7
RABGGTB	8890	ENSG00000137955	5876	Rab geranylgeranyltransferase subunit beta	1.69178	1.48227	-1.14134	14.6702	24.8189	21.7453	2220	2491	3004
IFI44L	26224	ENSG00000137959	10964	interferon induced protein 44 like	-1.07632	-1.96378	-1.82452	0.70677	0.656651	0.359903	185	114	86
GIPC2	158903	ENSG00000137960	54810	GIPC PDZ domain containing family member 2	45325.4	10976.8	-4.12918	1e-06	0.0453254	0.0109768	0	3	1
ARHGAP29	126081	ENSG00000137962	9411	Rho GTPase activating protein 29	-1.23945	1.14201	1.41547	2.15302	1.73707	2.45878	1011	541	1054
IFI44	14283	ENSG00000137965	10561	interferon induced protein 44	-1.10814	-1.60101	-1.44477	15.5868	14.0657	9.73563	812	486	463
SLC44A5	408986	ENSG00000137968	204962	solute carrier family 44 member 5	-37263.7	-1.82578	20409.7	0.0372637	1e-06	0.0204097	6	0	3
RPL7P9	747	ENSG00000137970	-	ribosomal protein L7 pseudogene 9	-4.20057	1.13386	4.76285	2.98511	0.710643	3.38469	57	9	59
CLCA2	32383	ENSG00000137975	9635	chloride channel accessory 2	1	1	1	1e-06	1e-06	1e-06	0	0	0
DNASE2B	16487	ENSG00000137976	58511	deoxyribonuclease 2 beta	1	1	1	1e-06	1e-06	1e-06	0	0	0
DBT	62916	ENSG00000137992	1629	dihydrolipoamide branched chain transacylase E2	-1.50626	-1.27735	1.17921	2.52313	1.6751	1.97529	729	321	521
RTCA	26563	ENSG00000137996	8634	RNA 3'-terminal phosphate cyclase	1.01616	-1.07919	-1.09663	15.8827	16.1394	14.7173	1233	831	1043
IL19	44112	ENSG00000142224	29949	interleukin 19	1	1	1	1e-06	1e-06	1e-06	0	0	0
SLC2A5	53372	ENSG00000142583	6518	solute carrier family 2 member 5	8812.7	1	-8812.7	1e-06	0.0088127	1e-06	0	1	0
RERE	465244	ENSG00000142599	473	arginine-glutamic acid dipeptide repeats	1.33298	1.38184	1.03665	13.648	18.1925	18.8593	4012	3547	5061
MMEL1	42378	ENSG00000142606	79258	membrane metalloendopeptidase like 1	1.00515	2.19084	2.17961	0.0303261	0.0304824	0.0664397	3	2	6
CFAP74	81887	ENSG00000142609	85452	cilia and flagella associated protein 74	1.84278	-1.17372	-2.1629	0.033783	0.0622546	0.0287829	9	11	7
PRDM16	369454	ENSG00000142611	63976	PR/SET domain 16	-1.2561	-1.53203	-1.21967	2.71566	2.16198	1.77259	678	358	404
CELA2A	15364	ENSG00000142615	63036	chymotrypsin like elastase family member 2A	1	1	1	1e-06	1e-06	1e-06	0	0	0
PADI3	35136	ENSG00000142619	51702	peptidyl arginine deiminase 3	55487.7	1	-55487.7	1e-06	0.0554877	1e-06	0	3	0
FHAD1	153012	ENSG00000142621	114827	forkhead associated phosphopeptide binding domain 1	-1.49231	-1.09547	1.36226	0.0549919	0.0368502	0.0501995	18	8	15
PADI1	40880	ENSG00000142623	29943	peptidyl arginine deiminase 1	-31915.7	-3.65156	8740.28	0.0319157	1e-06	0.00874028	4	0	1
EPHA2	31733	ENSG00000142627	1969	EPH receptor A2	1.10888	1.31588	1.18668	33.1406	36.7489	43.6091	3508	2580	4214
ARHGEF19	14799	ENSG00000142632	128272	Rho guanine nucleotide exchange factor 19	-1.22013	1.46618	1.78893	2.01387	1.65054	2.95269	195	106	261
EFHD2	20452	ENSG00000142634	79180	EF-hand domain family member D2	-1.16861	-1.77139	-1.51581	30.1664	25.814	17.0298	1954	1109	1007
PEX14	158471	ENSG00000142655	5195	peroxisomal biogenesis factor 14	-1.13805	1.24835	1.42069	8.21907	7.22205	10.2603	616	359	702
PGD	21920	ENSG00000142657	5226	phosphogluconate dehydrogenase	-1.13648	1.02858	1.16896	73.2881	64.4871	75.3828	6244	3644	5863
MYOM3	56101	ENSG00000142661	127294	myomesin 3	1.00515	1.8257	1.81634	0.0127374	0.012803	0.0232546	3	2	5
SH3BGRL3	1437	ENSG00000142669	83442	SH3 domain binding glutamate rich protein like 3	-1.15559	-1.08375	1.06628	118.97	102.952	109.776	2664	1529	2244
CNKSR1	12401	ENSG00000142675	10256	connector enhancer of kinase suppressor of Ras 1	-1.00138	-2.51045	-2.507	0.760679	0.759635	0.303005	77	51	28
RPL11	5094	ENSG00000142676	6135	ribosomal protein L11	-1.00269	1.06908	1.07195	253.894	253.214	271.433	17257	11415	16842
IL22RA1	23370	ENSG00000142677	58985	interleukin 22 receptor subunit alpha 1	-1.82393	-10.0418	-5.50557	0.152761	0.0837535	0.0152125	11	4	1
ZNF593	966	ENSG00000142684	51042	zinc finger protein 593	-1.01899	1.18185	1.20429	27.0959	26.5909	32.0231	507	330	547
C1orf216	5018	ENSG00000142686	127703	chromosome 1 open reading frame 216	-1.55612	-1.49447	1.04125	18.6943	12.0133	12.5089	1457	621	890
KIAA0319L	124459	ENSG00000142687	79932	KIAA0319 like	-1.0643	1.02215	1.08787	6.1412	5.77018	6.27724	1510	941	1409
EVA1B	2124	ENSG00000142694	55194	eva-1 homolog B	1.06798	1.12447	1.0529	8.52837	9.10809	9.58987	264	187	271
C1orf94	52249	ENSG00000142698	84970	chromosome 1 open reading frame 94	1	38502.8	38502.8	1e-06	1e-06	0.0385028	0	0	3
DMRTA2	5894	ENSG00000142700	63950	DMRT like family A2	1.50773	1.09542	-1.37639	0.0123487	0.0186185	0.013527	1	1	1
MAP3K6	11778	ENSG00000142733	9064	mitogen-activated protein kinase kinase kinase 6	-1.277	-1.38138	-1.08174	12.0635	9.44675	8.73292	1548	804	1023
FCN3	5713	ENSG00000142748	8547	ficolin 3	1	1	1	1e-06	1e-06	1e-06	0	0	0
GPN2	14152	ENSG00000142751	54707	GPN-loop GTPase 2	-1.14561	-1.56682	-1.36767	8.53155	7.44716	5.44515	1083	627	631
SYTL1	11918	ENSG00000142765	84958	synaptotagmin like 1	-1.05539	1.10547	1.1667	1.52727	1.44712	1.68836	218	137	220
WDTC1	74005	ENSG00000142784	23038	WD and tetratricopeptide repeats 1	-1.05861	1.17292	1.24166	9.72887	9.19028	11.4112	1470	921	1574
CELA3A	10884	ENSG00000142789	10136	chymotrypsin like elastase family member 3A	1	1	1	1e-06	1e-06	1e-06	0	0	0
NBPF3	44878	ENSG00000142794	84224	NBPF member 3	1.02689	1.23161	1.19936	1.06244	1.091	1.30851	185	126	208
HSPG2	115067	ENSG00000142798	3339	heparan sulfate proteoglycan 2	-1.14817	-1.15033	-1.00188	4.30979	3.75361	3.74656	1996	1153	1584
ITGB3BP	152952	ENSG00000142856	23421	integrin subunit beta 3 binding protein	-1.02958	-1.0476	-1.01751	5.74018	5.57528	5.47936	801	516	698
SERBP1	22606	ENSG00000142864	26135	SERPINE1 mRNA binding protein 1	-1.07281	-1.00221	1.07044	116.144	108.262	115.888	22789	14089	20758
BCL10	11129	ENSG00000142867	8915	BCL10, immune signaling adaptor	1.47123	1.70943	1.1619	4.54911	6.69279	7.77638	537	524	838
CCN1	3190	ENSG00000142871	3491	cellular communication network factor 1	6.43325	12.7125	1.97605	59.89	385.287	761.349	3740	15958	43403
PRKACB	160437	ENSG00000142875	5567	protein kinase cAMP-activated catalytic subunit beta	1.00956	-1.61766	-1.63313	1.988	2.00701	1.22894	342	229	193
PIGK	130442	ENSG00000142892	10026	phosphatidylinositol glycan anchor biosynthesis class K	-1.22861	1.05089	1.29113	8.72659	7.10283	9.1707	1230	664	1180
TINAGL1	11202	ENSG00000142910	64129	tubulointerstitial nephritis antigen like 1	-1.3265	3.28626	4.35922	0.0148156	0.011169	0.0486881	2	1	6
AZIN2	42389	ENSG00000142920	113451	antizyme inhibitor 2	-1.36305	-1.19132	1.14415	1.0657	0.781849	0.894554	261	127	200
RPS8	3529	ENSG00000142937	6202	ribosomal protein S8	-1.03349	1.10424	1.14123	300.389	290.654	331.703	21354	13704	21526
KIF2C	27950	ENSG00000142945	11004	kinesin family member 2C	-1.07301	-1.17437	-1.09446	88.4775	82.4571	75.3405	8246	5097	6410
PTPRF	98480	ENSG00000142949	5792	protein tyrosine phosphatase, receptor type F	-1.08348	1.19366	1.29331	41.1293	37.9604	49.0944	11262	6894	12272
BEST4	4586	ENSG00000142959	266675	bestrophin 4	-15573.5	3.28626	51178.7	0.0155735	1e-06	0.0511787	1	0	3
MOB3C	9177	ENSG00000142961	148932	MOB kinase activator 3C	-1.05316	-1.81195	-1.72049	1.73252	1.64507	0.956166	262	165	132
CYP4B1	61576	ENSG00000142973	1580	cytochrome P450 family 4 subfamily B member 1	1	1	1	1e-06	1e-06	1e-06	0	0	0
TMEM61	11661	ENSG00000143001	199964	transmembrane protein 61	1	1	1	1e-06	1e-06	1e-06	0	0	0
DMRTB1	8090	ENSG00000143006	63948	DMRT like family B with proline rich C-terminal 1	1	1	1	1e-06	1e-06	1e-06	0	0	0
LMO4	20044	ENSG00000143013	8543	LIM domain only 4	-1.4	-1.37614	1.01734	11.6835	8.34537	8.49009	1619	767	1074
SYPL2	15589	ENSG00000143028	284612	synaptophysin like 2	-1.24412	-1.38111	-1.11011	34.0588	27.3758	24.6604	3519	1876	2326
BARHL2	5764	ENSG00000143032	343472	BarH like homeobox 2	-1.3265	3.28626	4.35922	0.0765571	0.0577137	0.251587	4	2	12
MTF2	59845	ENSG00000143033	22823	metal response element binding transcription factor 2	1.11183	1.09862	-1.01202	9.07981	10.0952	9.97524	1371	1011	1375
SLC44A3	74905	ENSG00000143036	126969	solute carrier family 44 member 3	1.50773	-1.27805	-1.92695	0.0954495	0.143912	0.0746839	7	7	5
IGSF3	93357	ENSG00000143061	3321	immunoglobulin superfamily member 3	-1.38776	-1.66688	-1.20113	16.5258	11.9083	9.91424	3126	1494	1712
ZNF697	28890	ENSG00000143067	90874	zinc finger protein 697	-1.36538	1.69726	2.3174	4.18624	3.066	7.10514	597	290	925
CTTNBP2NL	67243	ENSG00000143079	55917	CTTNBP2 N-terminal like	1.5523	1.98601	1.27939	7.18088	11.1469	14.2613	1353	1393	2453
STRIP1	43065	ENSG00000143093	85369	striatin interacting protein 1	-1.16585	1.71102	1.99478	6.91963	5.93529	11.8396	1299	739	2029
KCNA10	1959	ENSG00000143105	3744	potassium voltage-gated channel subfamily A member 10	-59909.1	-2.73867	21875.2	0.0599091	1e-06	0.0218752	3	0	1
PSMA5	27407	ENSG00000143106	5686	proteasome subunit alpha 5	-1.04721	-1.11676	-1.06641	17.6773	16.8803	15.8291	2591	1641	2118
FNDC7	29835	ENSG00000143107	163479	fibronectin type III domain containing 7	19131.8	13900	-1.37639	1e-06	0.0191318	0.0139	0	1	1
C1orf162	4721	ENSG00000143110	128346	chromosome 1 open reading frame 162	-1.3265	-2.55609	-1.92695	0.197865	0.149163	0.077409	14	7	5
CD53	28735	ENSG00000143119	963	CD53 molecule	2.08763	1.17968	-1.76965	0.236324	0.493356	0.278787	13	18	14
PROK1	6210	ENSG00000143125	84432	prokineticin 1	1	1	1	1e-06	1e-06	1e-06	0	0	0
CELSR2	26213	ENSG00000143126	1952	cadherin EGF LAG seven-pass G-type receptor 2	-1.18192	-1.66768	-1.411	1.99415	1.68721	1.19576	654	367	358
ITGA10	18904	ENSG00000143127	8515	integrin subunit alpha 10	-1.23175	1.09542	1.34928	0.0814753	0.0661461	0.0892497	13	7	13
GPR161	58125	ENSG00000143147	23432	G protein-coupled receptor 161	-1.35725	-3.19512	-2.35411	3.53773	2.60654	1.10723	1015	496	290
ALDH9A1	36648	ENSG00000143149	223	aldehyde dehydrogenase 9 family member A1	-1.04615	1.11773	1.16932	18.5788	17.7592	20.7661	1571	996	1603
ATP1B1	27026	ENSG00000143153	481	ATPase Na+/K+ transporting subunit beta 1	-1.04229	1.47572	1.53813	44.8527	43.0328	66.1902	3396	2161	4575
TIPRL	23148	ENSG00000143155	261726	TOR signaling pathway regulator	-1.03472	1.15318	1.19321	20.7268	20.0314	23.9017	1688	1082	1777
NME7	235418	ENSG00000143156	29922	NME/NM23 family member 7	-1.21355	-1.02675	1.18194	3.45504	2.84705	3.36504	505	276	449
POGK	16898	ENSG00000143157	57645	pogo transposable element derived with KRAB domain	-1.27384	1.13214	1.44216	8.28906	6.50717	9.38437	1790	932	1850
MPC2	20398	ENSG00000143158	25874	mitochondrial pyruvate carrier 2	-1.13231	-1.07723	1.05113	13.317	11.7609	12.3622	898	526	761
CREG1	24689	ENSG00000143162	8804	cellular repressor of E1A stimulated genes 1	1.05747	1.09542	1.03589	6.97648	7.37741	7.64218	586	411	586
DCAF6	140061	ENSG00000143164	55827	DDB1 and CUL4 associated factor 6	-1.04833	-1.57278	-1.50027	7.48169	7.13675	4.75698	1206	763	700
GPA33	113644	ENSG00000143167	10223	glycoprotein A33	1	1	1	1e-06	1e-06	1e-06	0	0	0
RXRG	44434	ENSG00000143171	6258	retinoid X receptor gamma	-1.0689	-1.40835	-1.31757	5.24807	4.9098	3.7264	361	224	234
TBX19	33550	ENSG00000143178	9095	T-box 19	-1.02804	-1.48945	-1.44883	0.318305	0.309624	0.213706	31	20	19
UCK2	84005	ENSG00000143179	7371	uridine-cytidine kinase 2	-1.29622	1.08098	1.40118	14.8663	11.469	16.0701	2654	1358	2619
TMCO1	103463	ENSG00000143183	54499	transmembrane and coiled-coil domains 1	-1.02395	1.00259	1.02661	15.2938	14.936	15.3334	2183	1414	1998
XCL1	5465	ENSG00000143184	6375	X-C motif chemokine ligand 1	-191299	1.27799	244479	0.191299	1e-06	0.244479	6	0	7
XCL2	3230	ENSG00000143185	6846	X-C motif chemokine ligand 2	104953	1	-104953	1e-06	0.104953	1e-06	0	1	0
POU2F1	206470	ENSG00000143190	5451	POU class 2 homeobox 1	-1.09605	-1.13656	-1.03696	3.80689	3.47329	3.34948	1560	944	1253
MAEL	46633	ENSG00000143194	84944	maelstrom spermatogenic transposon silencer	1	1	1	1e-06	1e-06	1e-06	0	0	0
ILDR2	79830	ENSG00000143195	387597	immunoglobulin like domain containing receptor 2	-1.37752	-1.44989	-1.05254	0.0757391	0.0549824	0.052238	27	13	17
DPT	33739	ENSG00000143196	1805	dermatopontin	1	1	1	1e-06	1e-06	1e-06	0	0	0
MGST3	30584	ENSG00000143198	4259	microsomal glutathione S-transferase 3	-1.0622	1.03442	1.09877	5.03935	4.74424	5.21281	844	527	797
ADCY10	104828	ENSG00000143199	55811	adenylate cyclase 10	-12745	-12745	1	0.012745	1e-06	1e-06	2	0	0
COP1	262456	ENSG00000143207	64326	COP1, E3 ubiquitin ligase	-1.13615	1.06692	1.21219	9.00047	7.92188	9.60282	961	561	936
NECTIN4	18561	ENSG00000143217	81607	nectin cell adhesion molecule 4	1	24785.2	24785.2	1e-06	1e-06	0.0247852	0	0	2
UFC1	6081	ENSG00000143222	51506	ubiquitin-fold modifier conjugating enzyme 1	1.02295	1.02498	1.00198	19.9888	20.4476	20.4881	1073	728	1004
PPOX	11958	ENSG00000143224	5498	protoporphyrinogen oxidase	-1.3181	1.26985	1.67379	1.29988	0.986178	1.65066	157	79	182
FCGR2A	18584	ENSG00000143226	2212	Fc fragment of IgG receptor IIa	-1.0633	1.04119	1.1071	0.743543	0.699276	0.774171	101	63	96
NUF2	89189	ENSG00000143228	83540	NDC80 kinetochore complex component NUF2	1.07232	1.05696	-1.01452	20.5494	22.0354	21.72	1766	1256	1704
RGS5	210671	ENSG00000143248	8490	regulator of G protein signaling 5	-1.26017	-2.08139	-1.65167	0.336636	0.267135	0.161736	57	30	25
SDHC	61084	ENSG00000143252	6391	succinate dehydrogenase complex subunit C	-1.00099	-1.19828	-1.1971	5.42882	5.42347	4.5305	1965	1302	1497
PFDN2	17500	ENSG00000143256	5202	prefoldin subunit 2	1.02179	1.23833	1.21192	131.347	134.209	162.65	2085	1413	2357
NR1I3	8637	ENSG00000143257	9970	nuclear receptor subfamily 1 group I member 3	1	12966.3	12966.3	1e-06	1e-06	0.0129663	0	0	1
USP21	6274	ENSG00000143258	27005	ubiquitin specific peptidase 21	-1.33999	-1.03839	1.29045	7.22339	5.39062	6.95631	695	344	611
F13B	28527	ENSG00000143278	2165	coagulation factor XIII B chain	1	1	1	1e-06	1e-06	1e-06	0	0	0
PRCC	50206	ENSG00000143294	5546	proline rich mitotic checkpoint control factor	-1.10787	-1.38536	-1.25047	27.4162	24.7467	19.7899	2853	1708	1880
FCRL5	39139	ENSG00000143297	83416	Fc receptor like 5	1	1	1	1e-06	1e-06	1e-06	0	0	0
RRNAD1	8519	ENSG00000143303	51093	ribosomal RNA adenine dimethylase domain containing 1	-1.3265	1.07221	1.42229	2.91337	2.19629	3.12376	236	118	231
MRPL24	4288	ENSG00000143314	79590	mitochondrial ribosomal protein L24	-1.13314	-1.17073	-1.03317	23.2647	20.5311	19.8719	1008	590	786
PIGM	7039	ENSG00000143315	93183	phosphatidylinositol glycan anchor biosynthesis class M	-1.4374	-1.2215	1.17675	3.67364	2.55575	3.00748	661	305	494
CASQ1	11312	ENSG00000143318	844	calsequestrin 1	-3.09516	1.25191	3.87486	0.253912	0.0820353	0.317876	14	3	16
ISG20L2	6909	ENSG00000143319	81875	interferon stimulated exonuclease gene 20 like 2	-1.20576	-1.43069	-1.18655	16.5568	13.7314	11.5726	2227	1225	1421
CRABP2	6211	ENSG00000143320	1382	cellular retinoic acid binding protein 2	-1.09867	-1.10508	-1.00583	266.939	242.966	241.557	7383	4457	6099
HDGF	24817	ENSG00000143321	3068	heparin binding growth factor	-1.04705	-1.08236	-1.03372	146.143	139.576	135.023	13725	8694	11576
ABL2	130355	ENSG00000143322	27	ABL proto-oncogene 2, non-receptor tyrosine kinase	-1.09901	1.68686	1.85388	12.1636	11.0677	20.5183	4121	2487	6346
XPR1	258248	ENSG00000143324	9213	xenotropic and polytropic retrovirus receptor 1	-1.30059	-1.0839	1.19992	5.51459	4.24007	5.08775	1255	640	1057
RGS16	5767	ENSG00000143333	6004	regulator of G protein signaling 16	-1.14158	-1.05932	1.07765	30.0878	26.3564	28.403	1852	1076	1596
TOR1AIP1	42959	ENSG00000143337	26092	torsin 1A interacting protein 1	-1.03048	1.09081	1.12406	6.77034	6.57007	7.38517	1664	1071	1657
FAM163A	73036	ENSG00000143340	148753	family with sequence similarity 163 member A	-13448.1	-13448.1	1	0.0134481	1e-06	1e-06	1	0	0
HMCN1	456559	ENSG00000143341	83872	hemicentin 1	-4175.32	5.47711	22868.7	0.00417532	1e-06	0.0228687	2	0	10
RGL1	292447	ENSG00000143344	23179	ral guanine nucleotide dissociation stimulator like 1	1.27186	-1.04422	-1.3281	2.40402	3.05758	2.30222	326	275	285
LYPLAL1	38997	ENSG00000143353	127018	lysophospholipase like 1	1.49484	1.31076	-1.14044	1.55631	2.32645	2.03995	117	116	140
LHX9	23577	ENSG00000143355	56956	LIM homeobox 9	1.24619	-1.39786	-1.742	0.396343	0.493917	0.283535	98	81	64
PRUNE1	27294	ENSG00000143363	58497	prune exopolyphosphatase 1	-1.10137	1.11092	1.22354	7.88363	7.158	8.7581	636	383	645
RORC	25775	ENSG00000143365	6097	RAR related orphan receptor C	2.01031	4.01655	1.99798	0.0180224	0.0362306	0.0723879	3	4	11
TUFT1	43279	ENSG00000143367	7286	tuftelin 1	1.0703	2.85891	2.67113	8.17115	8.74561	23.3606	810	575	2114
SF3B4	4487	ENSG00000143368	10262	splicing factor 3b subunit 4	1.03755	-1.51287	-1.56968	107.559	111.598	71.0957	4685	3224	2827
ECM1	5728	ENSG00000143369	1893	extracellular matrix protein 1	-1.04012	1.04309	1.08493	46.3044	44.5184	48.2996	3977	2536	3787
ZNF687	10559	ENSG00000143373	57592	zinc finger protein 687	-1.27303	1.04394	1.32896	6.18606	4.85932	6.45786	1000	521	953
TARS2	20246	ENSG00000143374	80222	threonyl-tRNA synthetase 2, mitochondrial	-1.03722	1.0786	1.11874	11.8696	11.4437	12.8025	1237	791	1218
CGN	28183	ENSG00000143375	57530	cingulin	-1.04282	-1.29141	-1.23838	3.08661	2.95987	2.39011	522	332	369
SNX27	87086	ENSG00000143376	81609	sorting nexin family member 27	-1.28466	-1.19905	1.0714	4.38472	3.41314	3.65683	1873	967	1426
SETDB1	38482	ENSG00000143379	9869	SET domain bifurcated histone lysine methyltransferase 1	-1.00149	1.07338	1.07497	8.76947	8.75645	9.41293	1590	1053	1558
ADAMTSL4	11569	ENSG00000143382	54507	ADAMTS like 4	1.11327	1.51576	1.36154	2.09227	2.32926	3.17138	344	254	476
MCL1	5188	ENSG00000143384	4170	MCL1, BCL2 family apoptosis regulator	1.11759	1.3267	1.18711	43.4077	48.5119	57.5891	4850	3595	5874
CTSK	12053	ENSG00000143387	1513	cathepsin K	-1.49231	-6.16201	-4.12918	0.579089	0.388049	0.0939772	27	12	4
RFX5	6718	ENSG00000143390	5993	regulatory factor X5	1.15811	1.24057	1.0712	8.24042	9.54333	10.2228	966	742	1094
PI4KB	35919	ENSG00000143393	5298	phosphatidylinositol 4-kinase beta	-1.0707	-1.04935	1.02034	14.2257	13.2864	13.5567	1984	1229	1726
PIP5K1A	51588	ENSG00000143398	8394	phosphatidylinositol-4-phosphate 5-kinase type 1 alpha	1.1836	1.33116	1.12468	32.6572	38.653	43.472	4512	3542	5483
ANP32E	17740	ENSG00000143401	81611	acidic nuclear phosphoprotein 32 family member E	-1.09189	-1.02333	1.067	55.203	50.5572	53.9444	5087	3090	4538
MINDY1	12290	ENSG00000143409	55793	MINDY lysine 48 deubiquitinase 1	-1.18952	1.11534	1.32672	1.70224	1.43103	1.89858	165	92	168
ANXA9	13386	ENSG00000143412	8416	annexin A9	1.00515	1.09542	1.08981	0.0736273	0.0740068	0.080653	3	2	3
SELENBP1	8404	ENSG00000143416	8991	selenium binding protein 1	-1.0561	-1.13665	-1.07628	9.31873	8.82376	8.1984	828	520	665
CERS2	14422	ENSG00000143418	29956	ceramide synthase 2	1.02796	1.07236	1.04319	30.8147	31.6763	33.0445	3658	2494	3581
ENSA	28762	ENSG00000143420	2029	endosulfine alpha	-1.12085	1.08099	1.21162	28.1031	25.073	30.379	3946	2335	3894
SEMA6C	14980	ENSG00000143434	10500	semaphorin 6C	-1.02248	-1.02596	-1.00341	9.10503	8.90488	8.87466	1352	877	1203
MRPL9	3850	ENSG00000143436	65005	mitochondrial ribosomal protein L9	-1.02929	1.13038	1.16349	44.3817	43.1189	50.1683	1974	1272	2037
ARNT	66996	ENSG00000143437	405	aryl hydrocarbon receptor nuclear translocator	-1.08768	1.50916	1.64148	10.666	9.80617	16.0967	1758	1072	2422
POGZ	56771	ENSG00000143442	23126	pogo transposable element derived with ZNF domain	-1.19006	1.42645	1.69756	10.7325	9.01843	15.3093	2826	1575	3680
C1orf56	4247	ENSG00000143443	54964	chromosome 1 open reading frame 56	-1.53376	-1.251	1.22603	1.86289	1.21459	1.48912	111	48	81
OAZ3	8436	ENSG00000143450	51686	ornithine decarboxylase antizyme 3	1.33035	-1.72435	-2.29399	0.143547	0.190967	0.0832468	17	15	9
HORMAD1	22836	ENSG00000143452	84072	HORMA domain containing 1	24454.1	1	-24454.1	1e-06	0.0244541	1e-06	0	1	0
GOLPH3L	50925	ENSG00000143457	55204	golgi phosphoprotein 3 like	1.11719	1.35853	1.21603	7.47446	8.35038	10.1543	637	472	790
GABPB2	54965	ENSG00000143458	126626	GA binding protein transcription factor subunit beta 2	1.15206	-1.30892	-1.50796	0.83018	0.956418	0.634246	195	149	136
SYT14	270467	ENSG00000143469	255928	synaptotagmin 14	-1.6693	1.24702	2.08165	0.626961	0.375583	0.781832	224	89	255
KCNH1	457343	ENSG00000143473	3756	potassium voltage-gated channel subfamily H member 1	-1.1161	1.56742	1.74939	2.22417	1.9928	3.4862	557	331	797
DTL	71848	ENSG00000143476	51514	denticleless E3 ubiquitin protein ligase homolog	1.01015	1.37091	1.35714	7.99419	8.07532	10.9593	1006	674	1259
DYRK3	48884	ENSG00000143479	8444	dual specificity tyrosine phosphorylation regulated kinase 3	-1.31625	-1.7978	-1.36585	4.63746	3.52322	2.57952	514	259	261
EIF2D	41174	ENSG00000143486	1939	eukaryotic translation initiation factor 2D	-1.14793	1.129	1.29601	6.32934	5.5137	7.14581	1305	754	1345
INTS7	95159	ENSG00000143493	25896	integrator complex subunit 7	-1.04052	1.23253	1.28247	5.69255	5.47086	7.01621	775	494	872
VASH2	41518	ENSG00000143494	79805	vasohibin 2	-1.11855	-2.49458	-2.2302	2.20016	1.96698	0.881975	511	303	187
TAF1A	32032	ENSG00000143498	9015	TATA-box binding protein associated factor, RNA polymerase I subunit A	1.29709	2.62982	2.02747	3.68067	4.77417	9.67949	272	234	653
SMYD2	56030	ENSG00000143499	56950	SET and MYND domain containing 2	-1.09893	-1.23689	-1.12554	4.521	4.114	3.65514	565	341	417
SUSD4	143360	ENSG00000143502	55061	sushi domain containing 4	-1.3644	-1.42887	-1.04726	0.601086	0.44055	0.420671	72	35	46
DUSP10	40666	ENSG00000143507	11221	dual specificity phosphatase 10	1.26518	2.48137	1.96127	3.18279	4.02681	7.89768	230	193	521
HHIPL2	25847	ENSG00000143512	79802	HHIP like 2	-1.02667	-1.03157	-1.00477	4.03097	3.92625	3.90762	339	219	300
TP53BP2	66062	ENSG00000143514	7159	tumor protein p53 binding protein 2	-1.27513	1.11865	1.42642	9.25836	7.26071	10.3568	1415	736	1445
ATP8B2	25752	ENSG00000143515	57198	ATPase phospholipid transporting 8B2	-1.03123	-1.12551	-1.09143	9.53637	9.2476	8.47289	1858	1195	1507
FLG2	11272	ENSG00000143520	388698	filaggrin family member 2	-4287.67	3.28626	14090.4	0.00428767	1e-06	0.0140904	1	0	3
CRNN	5021	ENSG00000143536	49860	cornulin	1	1	1	1e-06	1e-06	1e-06	0	0	0
ADAM15	12210	ENSG00000143537	8751	ADAM metallopeptidase domain 15	-1.09165	1.00047	1.09216	7.54011	6.90708	7.54364	1269	771	1159
JTB	3406	ENSG00000143543	10899	jumping translocation breakpoint	-1.04369	1.05302	1.09903	24.5494	23.5217	25.851	930	591	894
RAB13	4742	ENSG00000143545	5872	RAB13, member RAS oncogene family	-1.01797	-1.00402	1.01389	27.2607	26.7795	27.1515	1917	1249	1743
S100A8	1042	ENSG00000143546	6279	S100 calcium binding protein A8	1.35696	1.64313	1.21089	0.439065	0.595792	0.721441	10	9	15
TPM3	39345	ENSG00000143549	7170	tropomyosin 3	-1.00194	-1.18623	-1.18393	32.9335	32.8697	27.7632	12759	8446	9819
NUP210L	162432	ENSG00000143552	91181	nucleoporin 210 like	-6643.01	-6643.01	1	0.00664301	1e-06	1e-06	1	0	0
SNAPIN	3177	ENSG00000143553	23557	SNAP associated protein	-1.03909	1.13356	1.17787	13.0993	12.6066	14.8489	517	330	535
SLC27A3	5804	ENSG00000143554	11000	solute carrier family 27 member 3	-1.62529	-3.20483	-1.97185	3.54017	2.17818	1.10464	495	202	141
S100A7	2908	ENSG00000143556	6278	S100 calcium binding protein A7	1	1	1	1e-06	1e-06	1e-06	0	0	0
UBAP2L	51332	ENSG00000143569	9898	ubiquitin associated protein 2 like	-1.12654	-1.54668	-1.37295	45.8832	40.7294	29.6657	8800	5181	5194
SLC39A1	9086	ENSG00000143570	27173	solute carrier family 39 member 1	-1.10346	-1.54041	-1.39598	36.9614	33.4959	23.9945	3201	1924	1897
HAX1	3365	ENSG00000143575	10456	HCLS1 associated protein X-1	-1.04399	1.47208	1.53684	35.6897	34.1857	52.5379	1966	1249	2642
CREB3L4	6828	ENSG00000143578	148327	cAMP responsive element binding protein 3 like 4	1.20298	2.09762	1.74369	1.26718	1.52438	2.65805	94	75	180
EFNA3	8702	ENSG00000143590	1944	ephrin A3	-1.6247	-1.65789	-1.02043	6.35912	3.91402	3.83566	316	129	174
AQP10	4236	ENSG00000143595	89872	aquaporin 10	51468.9	1	-51468.9	1e-06	0.0514689	1e-06	0	2	0
KCNN3	172827	ENSG00000143603	3782	potassium calcium-activated channel subfamily N member 3	-1.51026	-2.76575	-1.8313	2.05686	1.36192	0.743691	715	314	236
C1orf43	13942	ENSG00000143612	25912	chromosome 1 open reading frame 43	-1.1018	1.08844	1.19924	50.5785	45.9054	55.0516	3452	2078	3430
GATAD2B	134331	ENSG00000143614	57459	GATA zinc finger domain containing 2B	1.00291	1.13515	1.13186	7.58375	7.60582	8.60874	1792	1192	1857
ILF2	9241	ENSG00000143621	3608	interleukin enhancer binding factor 2	-1.00428	-1.00068	1.0036	184.807	184.02	184.682	10681	7054	9744
RIT1	13597	ENSG00000143622	6016	Ras like without CAAX 1	1.64699	1.56219	-1.05428	7.86676	12.9565	12.2894	812	887	1158
INTS3	46759	ENSG00000143624	65123	integrator complex subunit 3	1.08641	-1.23444	-1.3411	7.49	8.1372	6.06755	2004	1444	1482
PKLR	12146	ENSG00000143627	5313	pyruvate kinase L/R	1	1	1	1e-06	1e-06	1e-06	0	0	0
HCN3	12386	ENSG00000143630	57657	hyperpolarization activated cyclic nucleotide gated potassium channel 3	-1.22374	-1.42367	-1.16338	2.41679	1.97492	1.69757	262	142	168
FLG	23029	ENSG00000143631	2312	filaggrin	-1.04225	-3.34727	-3.21158	0.0337591	0.0323907	0.0100856	11	7	3
ACTA1	2854	ENSG00000143632	58	actin, alpha 1, skeletal muscle	-1.27123	-1.90877	-1.50152	0.601856	0.473445	0.315311	23	12	11
C1orf131	17425	ENSG00000143633	128061	chromosome 1 open reading frame 131	-1.15716	-1.38113	-1.19355	2.96314	2.56071	2.14545	410	235	271
GALNT2	224133	ENSG00000143641	2590	polypeptide N-acetylgalactosaminyltransferase 2	-1.32412	-1.12167	1.18048	19.7582	14.9218	17.6149	3895	1951	3170
TTC13	72633	ENSG00000143643	79573	tetratricopeptide repeat domain 13	-1.49803	-1.57354	-1.05041	1.21672	0.812212	0.773237	131	58	76
SCCPDH	43729	ENSG00000143653	51097	saccharopine dehydrogenase (putative)	-1.12504	-1.03394	1.08811	13.2656	11.7912	12.8301	726	428	641
LYST	222600	ENSG00000143669	1130	lysosomal trafficking regulator	1.08892	1.01428	-1.07359	0.107704	0.117281	0.109242	54	39	50
MAP3K21	57425	ENSG00000143674	84451	mitogen-activated protein kinase kinase kinase 21	1.07784	-1.66105	-1.79035	1.18935	1.28193	0.716021	242	173	133
CEP170	130921	ENSG00000143702	9859	centrosomal protein 170	1.0129	-1.12568	-1.1402	7.88922	7.99099	7.00842	2206	1482	1789
SNAP47	52693	ENSG00000143740	116841	synaptosome associated protein 47	-1.22849	-1.29146	-1.05126	3.20456	2.60854	2.48134	539	291	381
SRP9	12656	ENSG00000143742	6726	signal recognition particle 9	-1.03745	-1.20931	-1.16566	63.1217	60.8432	52.1965	3582	2290	2704
NVL	102856	ENSG00000143748	4931	nuclear VCP-like	1.2364	1.31719	1.06535	4.14518	5.1251	5.46	489	401	588
SDE2	16642	ENSG00000143751	163859	SDE2 telomere maintenance homolog	1.12228	1.4683	1.30832	6.94693	7.7964	10.2002	708	527	949
DEGS1	17686	ENSG00000143753	8560	delta 4-desaturase, sphingolipid 1	-1.25188	-1.75123	-1.39887	16.9054	13.504	9.65345	1057	560	551
FBXO28	47937	ENSG00000143756	23219	F-box protein 28	1.34311	1.13076	-1.1878	2.61887	3.51745	2.96131	403	359	416
ARF1	16553	ENSG00000143761	375	ADP ribosylation factor 1	1.00326	1.20467	1.20075	79.1475	79.4056	95.3463	6638	4417	7300
LEFTY2	4786	ENSG00000143768	7044	left-right determination factor 2	51604	1	-51604	1e-06	0.051604	1e-06	0	2	0
CNIH4	22602	ENSG00000143771	29097	cornichon family AMPA receptor auxiliary protein 4	-1.23451	-1.13555	1.08715	3.91975	3.17514	3.45186	510	274	410
ITPKB	107634	ENSG00000143772	3707	inositol-trisphosphate 3-kinase B	-1.06488	-1.40707	-1.32134	3.21372	3.01791	2.28398	578	360	375
GUK1	9023	ENSG00000143774	2987	guanylate kinase 1	-1.067	1.07818	1.15042	11.5747	10.848	12.4797	1398	869	1376
CDC42BPA	328610	ENSG00000143776	8476	CDC42 binding protein kinase alpha	-1.3429	-1.24832	1.07577	3.64625	2.71521	2.92094	1310	647	958
CNIH3	305895	ENSG00000143786	149111	cornichon family AMPA receptor auxiliary protein 3	-1.31071	1.04923	1.37523	1.01995	0.77817	1.07016	166	84	159
C1orf35	4686	ENSG00000143793	79169	chromosome 1 open reading frame 35	1.0384	-1.29979	-1.3497	4.6676	4.84683	3.59103	514	354	361
PARP1	47403	ENSG00000143799	142	poly(ADP-ribose) polymerase 1	-1.14171	-1.07723	1.05986	69.7233	61.0691	64.7249	12802	7437	10849
PSEN2	25922	ENSG00000143801	5664	presenilin 2	-1.20196	-1.13769	1.05649	4.38904	3.65158	3.85787	415	229	333
PYCR2	4464	ENSG00000143811	29920	pyrroline-5-carboxylate reductase 2	-1.0588	1.28867	1.36444	11.5125	10.8731	14.8358	1060	664	1247
LBR	27424	ENSG00000143815	3930	lamin B receptor	-1.21634	-1.33238	-1.0954	14.4493	11.8793	10.8447	2109	1150	1445
WNT9A	29277	ENSG00000143816	7483	Wnt family member 9A	-2.08923	-3.02695	-1.44883	0.615381	0.294549	0.203301	63	20	19
EPHX1	35472	ENSG00000143819	2052	epoxide hydrolase 1	-1.16571	-1.11763	1.04302	7.23763	6.20878	6.47588	464	264	379
REN	35506	ENSG00000143839	5972	renin	-44734.9	-1.82578	24501.8	0.0447349	1e-06	0.0245018	2	0	1
SOX13	54629	ENSG00000143842	9580	SRY-box 13	-1.41739	-1.65381	-1.1668	6.08426	4.29259	3.67894	1154	540	637
ETNK2	20983	ENSG00000143845	55224	ethanolamine kinase 2	-1.12313	-1.19586	-1.06476	8.42572	7.50199	7.04573	972	574	742
PPFIA4	52243	ENSG00000143847	8497	PTPRF interacting protein alpha 4	-1.34654	-3.05261	-2.267	2.97828	2.2118	0.975651	739	364	221
PLEKHA6	158813	ENSG00000143850	22874	pleckstrin homology domain containing A6	-1.32022	-1.52794	-1.15734	14.939	11.3155	9.77718	3155	1585	1885
PTPN7	14576	ENSG00000143851	5778	protein tyrosine phosphatase, non-receptor type 7	4.14626	2.19084	-1.89254	0.0264955	0.109857	0.0580476	4	11	8
SYT2	119859	ENSG00000143858	127833	synaptotagmin 2	-1.29256	-1.36448	-1.05565	9.15537	7.08314	6.70976	1828	938	1223
ARL8A	11340	ENSG00000143862	127829	ADP ribosylation factor like GTPase 8A	-1.02315	1.26607	1.29538	15.7671	15.4103	19.9622	796	516	920
ZMYM4	153092	ENSG00000146463	9202	zinc finger MYM-type containing 4	-1.20064	-1.40941	-1.17388	16.1046	13.4134	11.4265	3148	1739	2039
PLCH2	79553	ENSG00000149527	9651	phospholipase C eta 2	-3.05094	1.47644	4.50453	0.0832431	0.0272844	0.122903	23	5	31
FCGR1A	9848	ENSG00000150337	2209	Fc fragment of IgG receptor Ia	-13048.9	-13048.9	1	0.0130489	1e-06	1e-06	1	0	0
RGS18	27354	ENSG00000150681	64407	regulator of G protein signaling 18	1.50773	-13966.7	-21058	0.0139667	0.021058	1e-06	1	1	0
AL136372.1	228	ENSG00000150732	-	-	1	1	1	1e-06	1e-06	1e-06	0	0	0
NEK7	165427	ENSG00000151414	140609	NIMA related kinase 7	1.08001	1.45409	1.34637	6.06822	6.55371	8.82373	846	606	1123
ATP6V1G3	17724	ENSG00000151418	127124	ATPase H+ transporting V1 subunit G3	-1.0612	-1.82578	-1.72049	0.429897	0.405106	0.235459	8	5	4
RABGAP1L	835899	ENSG00000152061	9910	RAB GTPase activating protein 1 like	1.10842	1.53059	1.38087	1.0662	1.1818	1.63191	438	322	612
TMEM56	80253	ENSG00000152078	148534	transmembrane protein 56	-1.27018	-1.02954	1.23374	3.22606	2.53984	3.13351	609	318	540
ASTN1	307672	ENSG00000152092	460	astrotactin 1	3.01546	1.09542	-2.75279	0.00425178	0.0128211	0.00465749	1	2	1
PTPN14	203750	ENSG00000152104	5784	protein tyrosine phosphatase, non-receptor type 14	-1.22958	-1.03241	1.19099	5.08201	4.13312	4.9225	2436	1314	2154
UHMK1	32381	ENSG00000152332	127933	U2AF homology motif kinase 1	1.21207	1.26559	1.04416	4.98315	6.03993	6.30664	1178	947	1361
TADA1	19755	ENSG00000152382	117143	transcriptional adaptor 1	1.18263	1.6534	1.39808	4.31676	5.10512	7.13734	320	251	483
TCTEX1D1	26589	ENSG00000152760	200132	Tctex1 domain containing 1	1	1	1	1e-06	1e-06	1e-06	0	0	0
WDR78	111972	ENSG00000152763	79819	WD repeat domain 78	-3.31624	1.09542	3.63268	0.0293126	0.00883911	0.0321097	5	1	5
GGPS1	17183	ENSG00000152904	9453	geranylgeranyl diphosphate synthase 1	-1.20718	-2.03918	-1.68921	3.53308	2.92672	1.7326	344	189	154
MR1	28514	ENSG00000153029	3140	major histocompatibility complex, class I-related	-1.84236	-2.07475	-1.12614	0.104623	0.0567876	0.0504268	25	9	11
HNRNPU	23923	ENSG00000153187	3192	heterogeneous nuclear ribonucleoprotein U	1.00882	-1.0188	-1.02779	41.8924	42.262	41.1194	24107	16130	21601
AHCTF1	92870	ENSG00000153207	25909	AT-hook containing transcription factor 1	1.04146	1.11343	1.06911	9.42352	9.81418	10.4924	2312	1597	2350
OR14K1	945	ENSG00000153230	343170	olfactory receptor family 14 subfamily K member 1	1	1	1	1e-06	1e-06	1e-06	0	0	0
LINC00467	52531	ENSG00000153363	84791	long intergenic non-protein coding RNA 467	1.00244	-1.06889	-1.0715	1.6271	1.63106	1.52223	185	123	158
MCOLN2	71531	ENSG00000153898	255231	mucolipin 2	1.06157	-1.59756	-1.69591	1.11384	1.18241	0.697212	98	69	56
DDAH1	259883	ENSG00000153904	23576	dimethylarginine dimethylaminohydrolase 1	1.06132	1.25572	1.18317	50.0628	53.1326	62.865	5870	4132	6729
CLCA3P	21104	ENSG00000153923	9629	chloride channel accessory 3, pseudogene	1.50773	7.66795	5.08576	0.0113822	0.0171613	0.0872782	1	1	7
HS2ST1	195348	ENSG00000153936	9653	heparan sulfate 2-O-sulfotransferase 1	-1.62665	-1.38694	1.17283	17.0159	10.4607	12.2686	3230	1317	2126
ASB17	13559	ENSG00000154007	127247	ankyrin repeat and SOCS box containing 17	1	1	1	1e-06	1e-06	1e-06	0	0	0
AK5	277948	ENSG00000154027	26289	adenylate kinase 5	-1.1501	-1.13713	1.01141	6.42439	5.58594	5.64967	1141	658	916
CYP4Z2P	57343	ENSG00000154198	163720	cytochrome P450 family 4 subfamily Z member 2, pseudogene	1	1	1	1e-06	1e-06	1e-06	0	0	0
CC2D1B	20471	ENSG00000154222	200014	coiled-coil and C2 domain containing 1B	-1.07318	1.16423	1.24943	8.22604	7.66509	9.57702	1576	974	1675
MIA3	49911	ENSG00000154305	375056	MIA SH3 domain ER export factor 3	1.04766	1.4981	1.42994	5.92107	6.20328	8.87034	1537	1068	2102
DISP1	133725	ENSG00000154309	84976	dispatched RND transporter family member 1	-1.72868	-3.4409	-1.99048	1.78085	1.03018	0.517556	245	94	65
WNT3A	54274	ENSG00000154342	89780	Wnt family member 3A	1.35068	1.09542	-1.23302	0.626766	0.846558	0.686573	48	43	48
OBSCN	170745	ENSG00000154358	84033	obscurin, cytoskeletal calmodulin and titin-interacting RhoGEF	-1.13267	-1.40348	-1.2391	3.18525	2.81217	2.26953	2466	1444	1604
TRIM11	13163	ENSG00000154370	81559	tripartite motif containing 11	-1.29875	-1.5017	-1.15627	4.31397	3.32164	2.87273	936	478	569
ENAH	166308	ENSG00000154380	55740	ENAH, actin regulator	-1.03174	1.22845	1.26744	15.9744	15.4829	19.6237	6143	3949	6889
CCSAP	22284	ENSG00000154429	126731	centriole, cilia and spindle associated protein	-1.03864	-1.15792	-1.11485	3.33873	3.21453	2.88339	534	341	421
GBP5	13855	ENSG00000154451	115362	guanylate binding protein 5	3.01546	3.83398	1.27144	0.00960841	0.0289738	0.0368384	2	4	7
DIPK1A	128786	ENSG00000154511	388650	divergent protein kinase domain 1A	-1.00049	-1.42539	-1.42469	1.12641	1.12586	0.790248	89	59	57
MOV10	27606	ENSG00000155363	4343	Mov10 RISC complex RNA helicase	1.11755	1.11804	1.00044	13.6793	15.2873	15.294	2276	1687	2323
RHOC	6329	ENSG00000155366	389	ras homolog family member C	-1.04548	-1.05898	-1.01291	31.3995	30.0335	29.6507	3233	2051	2787
PPM1J	5484	ENSG00000155367	333926	protein phosphatase, Mg2+/Mn2+ dependent 1J	-1.22824	1.07351	1.31853	0.680596	0.554124	0.730629	50	27	49
SLC16A1	45167	ENSG00000155380	6566	solute carrier family 16 member 1	-1.07052	-1.02902	1.04033	35.6961	33.3447	34.6895	4847	3003	4300
SPAG17	231363	ENSG00000155761	200162	sperm associated antigen 17	1.1308	-1.14111	-1.29037	0.573376	0.648373	0.502471	140	105	112
FMN2	460840	ENSG00000155816	56776	formin 2	-1.05285	1.56351	1.64614	0.916827	0.870806	1.43347	227	143	324
GPR61	8535	ENSG00000156097	83873	G protein-coupled receptor 61	1.00515	-1.36934	-1.37639	0.0232078	0.0233274	0.0169482	3	2	2
ALX3	10831	ENSG00000156150	257	ALX homeobox 3	-19521.3	-19521.3	1	0.0195213	1e-06	1e-06	1	0	0
DRAM2	22884	ENSG00000156171	128338	DNA damage regulated autophagy modulator 2	-1.03729	-1.3419	-1.29366	3.35356	3.233	2.49911	269	172	183
FRRS1	58000	ENSG00000156869	391059	ferric chelate reductase 1	-1.01438	1.18671	1.20377	3.08379	3.04007	3.65956	312	204	338
MFSD14A	45283	ENSG00000156875	64645	major facilitator superfamily domain containing 14A	1.07902	1.45846	1.35165	13.8284	14.9211	20.1681	1041	745	1386
SASS6	49393	ENSG00000156876	163786	SAS-6 centriolar assembly protein	-1.11847	1.0331	1.15549	9.00209	8.04859	9.30005	914	542	862
SHCBP1L	53661	ENSG00000157060	81626	SHC binding and spindle associated 1 like	1	1	1	1e-06	1e-06	1e-06	0	0	0
NMNAT2	170144	ENSG00000157064	23057	nicotinamide nucleotide adenylyltransferase 2	1.07695	1.4397	1.33683	0.197209	0.212384	0.283921	35	25	46
ZFYVE9	204593	ENSG00000157077	9372	zinc finger FYVE-type containing 9	-1.1655	1.3224	1.54125	4.48517	3.84829	5.93119	666	379	804
C8A	63416	ENSG00000157131	731	complement C8 alpha chain	1	1	1	1e-06	1e-06	1e-06	0	0	0
ODR4	45541	ENSG00000157181	54953	odr-4 GPCR localization factor homolog	1.05167	1.26019	1.19827	5.81095	6.11122	7.32289	605	422	696
CPT2	17406	ENSG00000157184	1376	carnitine palmitoyltransferase 2	-1.11007	-1.15888	-1.04397	7.3852	6.65292	6.37271	636	380	501
NECAP2	19358	ENSG00000157191	55707	NECAP endocytosis associated 2	-1.1598	-1.07187	1.08203	4.64336	4.00359	4.33203	654	374	557
LRP8	85707	ENSG00000157193	7804	LDL receptor related protein 8	-1.31109	-1.36711	-1.04272	5.8397	4.45407	4.27158	1532	775	1023
CDCP2	20803	ENSG00000157211	200008	CUB domain containing protein 2	-12115.4	1.09542	13271.5	0.0121154	1e-06	0.0132715	1	0	1
SSBP3	188048	ENSG00000157216	23648	single stranded DNA binding protein 3	-1.11179	-1.16365	-1.04665	31.7785	28.5833	27.3092	4246	2533	3331
C1orf158	17500	ENSG00000157330	93190	chromosome 1 open reading frame 158	1	1	1	1e-06	1e-06	1e-06	0	0	0
PRXL2B	4979	ENSG00000157870	127281	peroxiredoxin like 2B	-1.36187	-2.63391	-1.93404	14.2974	10.4984	5.42821	1232	600	427
TNFRSF14	9744	ENSG00000157873	8764	TNF receptor superfamily member 14	-1.15595	1.59824	1.84748	0.383721	0.331954	0.613277	61	35	89
PANK4	18098	ENSG00000157881	55229	pantothenate kinase 4	-1.30869	1.05071	1.37506	4.50244	3.44041	4.73076	588	298	564
PEX10	9834	ENSG00000157911	5192	peroxisomal biogenesis factor 10	-1.00027	1.02161	1.02188	3.8305	3.82948	3.91326	371	246	346
RER1	13668	ENSG00000157916	11079	retention in endoplasmic reticulum sorting receptor 1	-1.2053	-1.31294	-1.08931	13.6087	11.2907	10.365	1979	1089	1376
SKI	81895	ENSG00000157933	6497	SKI proto-oncogene	-1.37031	-1.3507	1.01452	13.6355	9.95064	10.0951	2283	1105	1543
LDLRAP1	25307	ENSG00000157978	26119	low density lipoprotein receptor adaptor protein 1	-1.58385	-1.95767	-1.23602	5.48719	3.46447	2.80291	757	317	353
PAFAH2	38351	ENSG00000158006	5051	platelet activating factor acetylhydrolase 2	-1.04589	-1.10899	-1.06033	1.69059	1.61641	1.52444	164	104	135
EXTL1	16581	ENSG00000158008	2134	exostosin like glycosyltransferase 1	-1.01698	-1.39977	-1.37639	0.198319	0.195008	0.14168	23	15	15
SLC30A2	8882	ENSG00000158014	7780	solute carrier family 30 member 2	2.58468	75.2711	29.122	0.0782861	0.202344	5.89268	7	12	481
TRIM63	17133	ENSG00000158022	84676	tripartite motif containing 63	2.056	5.47711	2.66397	0.167247	0.34386	0.916031	11	15	55
GRHL3	45161	ENSG00000158055	57822	grainyhead like transcription factor 3	1	10876.6	10876.6	1e-06	1e-06	0.0108766	0	0	1
UBXN11	37036	ENSG00000158062	91544	UBX domain protein 11	-1.17344	1.28593	1.50896	1.91279	1.63007	2.45971	230	130	270
TPRG1L	5113	ENSG00000158109	127262	tumor protein p63 regulated 1 like	-1.13489	-1.19647	-1.05426	5.01839	4.42191	4.19433	308	180	235
XKR8	8635	ENSG00000158156	55113	XK related 8	-28524	-28524	1	0.028524	1e-06	1e-06	2	0	0
EYA3	118294	ENSG00000158161	2140	EYA transcriptional coactivator and phosphatase 3	-1.03334	-1.43108	-1.38491	10.7972	10.4488	7.54474	1773	1138	1131
WASF2	85938	ENSG00000158195	10163	WAS protein family member 2	-1.02592	1.09266	1.12099	71.1003	69.3037	77.6887	10325	6675	10299
TENT5B	7831	ENSG00000158246	115572	terminal nucleotidyltransferase 5B	-1.13123	-1.28161	-1.13294	16.5548	14.6344	12.9173	1008	591	718
RNF207	15825	ENSG00000158286	388591	ring finger protein 207	-1.03633	-1.98454	-1.91498	0.88978	0.858591	0.448355	150	96	69
GPR153	13746	ENSG00000158292	387509	G protein-coupled receptor 153	-1.31732	-1.81065	-1.37449	13.3819	10.1584	7.39067	1436	723	724
RHBDL2	56024	ENSG00000158315	54933	rhomboid like 2	41743.4	15164.1	-2.75279	1e-06	0.0417434	0.0151641	0	2	1
CD1D	4950	ENSG00000158473	912	CD1d molecule	-17363.8	1.09542	19020.7	0.0173638	1e-06	0.0190207	1	0	1
CD1A	3846	ENSG00000158477	909	CD1a molecule	1	1	1	1e-06	1e-06	1e-06	0	0	0
CD1C	4852	ENSG00000158481	911	CD1c molecule	1	1	1	1e-06	1e-06	1e-06	0	0	0
CD1B	3581	ENSG00000158485	910	CD1b molecule	1	1	1	1e-06	1e-06	1e-06	0	0	0
CD1E	3858	ENSG00000158488	913	CD1e molecule	1	1	1	1e-06	1e-06	1e-06	0	0	0
PPP1R15B	8437	ENSG00000158615	84919	protein phosphatase 1 regulatory subunit 15B	1.32273	1.60761	1.21537	16.9753	22.4538	27.2897	2282	2002	3349
TAGLN2	7626	ENSG00000158710	8407	transgelin 2	-1.10106	-1.10369	-1.00239	152.503	138.505	138.176	9695	5840	8019
ELK4	34407	ENSG00000158711	2005	ELK4, ETS transcription factor	1.24089	1.76371	1.42132	2.23924	2.77866	3.94936	695	572	1119
SLAMF8	10682	ENSG00000158714	56833	SLAM family member 8	1	26968.9	26968.9	1e-06	1e-06	0.0269689	0	0	2
SLC45A3	22659	ENSG00000158715	85414	solute carrier family 45 member 3	-1.43704	-2.77548	-1.93139	7.86167	5.47074	2.83254	754	348	248
DUSP23	1612	ENSG00000158716	54935	dual specificity phosphatase 23	1.26455	1.16609	-1.08443	1.46999	1.85887	1.71414	31	26	33
OR10J6P	930	ENSG00000158731	-	olfactory receptor family 10 subfamily J member 6 pseudogene	1	1	1	1e-06	1e-06	1e-06	0	0	0
NBL1	61478	ENSG00000158747	4681	NBL1, DAN family BMP antagonist	-1.02013	-1.42511	-1.39699	6.81021	6.67582	4.77873	626	407	401
HTR6	16092	ENSG00000158748	3362	5-hydroxytryptamine receptor 6	1.43234	-1.01432	-1.45286	0.205898	0.294917	0.202991	20	19	18
ITLN2	9785	ENSG00000158764	142683	intelectin 2	1	1	1	1e-06	1e-06	1e-06	0	0	0
F11R	26133	ENSG00000158769	50848	F11 receptor	-1.45915	-2.00836	-1.37639	0.0850281	0.0582725	0.0423371	11	5	5
USF1	6727	ENSG00000158773	7391	upstream transcription factor 1	-1.06832	-1.16007	-1.08587	24.6011	23.0278	21.2067	1469	912	1156
PLA2G2F	11061	ENSG00000158786	64600	phospholipase A2 group IIF	1	1	1	1e-06	1e-06	1e-06	0	0	0
NIT1	7360	ENSG00000158793	4817	nitrilase 1	-1.13005	1.2876	1.45505	6.46512	5.72111	8.32449	627	368	737
DEDD	11715	ENSG00000158796	9191	death effector domain containing	-1.14244	-1.02201	1.11784	14.5472	12.7334	14.2339	1049	609	937
VWA5B1	63976	ENSG00000158816	127731	von Willebrand factor A domain containing 5B1	-1.00929	-1.59756	-1.58285	0.214713	0.212736	0.134401	35	23	20
CDA	29818	ENSG00000158825	978	cytidine deaminase	2.2616	-1.82578	-4.12918	0.0954162	0.215793	0.0522605	2	3	1
PINK1	18054	ENSG00000158828	65018	PTEN induced kinase 1	1.02853	-1.03301	-1.06248	2.08838	2.14796	2.02165	258	176	228
B4GALT3	6659	ENSG00000158850	8703	beta-1,4-galactosyltransferase 3	-1.18571	1.06535	1.26319	14.6526	12.3577	15.6102	1457	815	1417
ADAMTS4	14753	ENSG00000158859	9507	ADAM metallopeptidase with thrombospondin type 1 motif 4	-1.51182	-1.72559	-1.1414	0.586545	0.387974	0.339911	155	68	82
NDUFS2	17292	ENSG00000158864	4720	NADH:ubiquinone oxidoreductase core subunit S2	-1.13352	1.08936	1.23481	30.9072	27.2665	33.669	2890	1691	2874
FCER1G	5466	ENSG00000158869	2207	Fc fragment of IgE receptor Ig	1.00515	3.6514	3.63268	0.121745	0.122372	0.44454	3	2	10
APOA2	1340	ENSG00000158874	336	apolipoprotein A2	1	1	1	1e-06	1e-06	1e-06	0	0	0
TOMM40L	4808	ENSG00000158882	84134	translocase of outer mitochondrial membrane 40 like	-1.09669	-1.00338	1.09299	8.96292	8.17272	8.93272	754	456	686
MPZ	5234	ENSG00000158887	4359	myelin protein zero	-1.13793	1.62748	1.85196	3.18424	2.79828	5.1823	175	102	260
CACHD1	222930	ENSG00000158966	57685	cache domain containing 1	-1.11018	-1.21996	-1.09888	7.34835	6.61904	6.02343	1319	788	987
EPB41	232956	ENSG00000159023	2035	erythrocyte membrane protein band 4.1	1.00883	1.02284	1.01389	5.07964	5.1245	5.19568	2596	1737	2424
SV2A	14527	ENSG00000159164	9900	synaptic vesicle glycoprotein 2A	-1.1009	-1.37837	-1.25204	9.97225	9.05825	7.23479	1220	735	808
LAD1	26672	ENSG00000159166	3898	ladinin 1	1.62957	-1.1297	-1.84093	1.11228	1.81253	0.984575	99	107	80
TNNI1	26099	ENSG00000159173	7135	troponin I1, slow skeletal type	-1.06526	-1.09913	-1.0318	64.9619	60.9824	59.1031	12494	7779	10377
CSRP1	25927	ENSG00000159176	1465	cysteine and glycine rich protein 1	-1.0676	1.37679	1.46986	15.056	14.1027	20.7291	3971	2467	4991
C1QC	4478	ENSG00000159189	714	complement C1q C chain	44281.8	32172.4	-1.37639	1e-06	0.0442818	0.0321724	0	1	1
CIART	4551	ENSG00000159208	148523	circadian associated repressor of transcription	1.07281	1.43247	1.33526	0.714031	0.766018	1.02283	52	37	68
CCDC24	5170	ENSG00000159214	149473	coiled-coil domain containing 24	-1.28022	1.06903	1.36859	0.911315	0.71184	0.974219	83	43	81
PADI4	55810	ENSG00000159339	23569	peptidyl arginine deiminase 4	-2.65299	-1.21719	2.17961	0.05267	0.019853	0.0432719	4	1	3
ADIPOR1	17747	ENSG00000159346	51094	adiponectin receptor 1	1.11677	1.26791	1.13534	30.726	34.3138	38.9578	2445	1811	2830
CYB5R1	5403	ENSG00000159348	51706	cytochrome b5 reductase 1	-1.15494	1.04248	1.204	12.2453	10.6026	12.7655	1407	808	1339
PSMD4	12777	ENSG00000159352	5710	proteasome 26S subunit, non-ATPase 4	-1.08878	1.11304	1.21186	58.6616	53.8781	65.2926	4539	2765	4612
ATP13A2	25971	ENSG00000159363	23400	ATPase cation transporting 13A2	-1.07974	-1.13461	-1.05081	20.4652	18.9537	18.0372	2748	1688	2211
PSMB4	2378	ENSG00000159377	5692	proteasome subunit beta 4	-1.0205	1.07125	1.09321	87.6119	85.8521	93.8544	4759	3093	4654
BTG2	4112	ENSG00000159388	7832	BTG anti-proliferation factor 2	-1.28597	-1.44818	-1.12614	4.95216	3.85093	3.41958	349	180	220
CELF3	14411	ENSG00000159409	11189	CUGBP Elav-like family member 3	1.39175	2.78069	1.99798	0.114568	0.159451	0.318578	13	12	33
ALDH4A1	31295	ENSG00000159423	8659	aldehyde dehydrogenase 4 family member A1	-1.09523	1.02341	1.12087	5.4071	4.93694	5.53368	502	304	469
THEM4	38772	ENSG00000159445	117145	thioesterase superfamily member 4	-1.29106	-1.37744	-1.06691	1.43805	1.11386	1.044	255	131	169
TCHH	9138	ENSG00000159450	7062	trichohyalin	1.11096	-1.33422	-1.48227	0.212521	0.236102	0.159284	38	28	26
LCE2B	1279	ENSG00000159455	26239	late cornified envelope 2B	96378.1	1	-96378.1	1e-06	0.0963781	1e-06	0	1	0
MED8	5892	ENSG00000159479	112950	mediator complex subunit 8	-1.01239	1.75408	1.77582	11.2848	11.1466	19.7944	780	511	1249
SPRR2G	1309	ENSG00000159516	6706	small proline rich protein 2G	1	1	1	1e-06	1e-06	1e-06	0	0	0
PGLYRP3	12857	ENSG00000159527	114771	peptidoglycan recognition protein 3	1	1	1	1e-06	1e-06	1e-06	0	0	0
CCDC17	4014	ENSG00000159588	149483	coiled-coil domain containing 17	1.08892	-2.73867	-2.98218	0.211908	0.230751	0.0773764	18	13	6
GPBP1L1	60810	ENSG00000159592	60313	GC-rich promoter binding protein 1 like 1	1.39329	1.52621	1.0954	11.0946	15.458	16.9327	2108	1948	2937
TMEM69	6256	ENSG00000159596	51249	transmembrane protein 69	-1.02822	-1.15198	-1.12037	22.6446	22.0232	19.6571	848	547	672
EFCAB14	43956	ENSG00000159658	9813	EF-hand calcium binding domain 14	1.16915	1.13659	-1.02865	6.73728	7.87687	7.6575	1091	846	1132
DFFA	16008	ENSG00000160049	1676	DNA fragmentation factor subunit alpha	-1.09639	1.03524	1.13503	9.56611	8.72509	9.90323	1620	980	1531
CCDC28B	5002	ENSG00000160050	79140	coiled-coil domain containing 28B	-1.31887	-1.29451	1.01882	2.40166	1.82099	1.85527	173	87	122
IQCC	3027	ENSG00000160051	55721	IQ motif containing C	-1.20476	1.12596	1.35651	4.53092	3.76085	5.10162	287	158	295
TMEM234	7888	ENSG00000160055	56063	transmembrane protein 234	-1.3042	1.32949	1.73392	2.56349	1.96556	3.40813	234	119	284
BSDC1	29629	ENSG00000160058	55108	BSD domain containing 1	1.27805	1.42727	1.11676	10.8111	13.817	15.4303	1733	1469	2258
ZBTB8A	66515	ENSG00000160062	653121	zinc finger and BTB domain containing 8A	-1.16068	1.1541	1.33955	1.5478	1.33352	1.78632	280	160	295
ATAD3B	26080	ENSG00000160072	83858	ATPase family, AAA domain containing 3B	-1.13105	-1.21242	-1.07194	7.33831	6.48802	6.05261	1441	845	1085
SSU72	33191	ENSG00000160075	29101	SSU72 homolog, RNA polymerase II CTD phosphatase	-1.21101	-1.22407	-1.01078	21.4629	17.7232	17.5341	3796	2079	2831
UBE2J2	19977	ENSG00000160087	118424	ubiquitin conjugating enzyme E2 J2	-1.2237	-1.48634	-1.21463	13.3419	10.9029	8.97634	1607	871	987
ZNF362	44228	ENSG00000160094	149076	zinc finger protein 362	-1.5389	-1.23542	1.24565	17.7569	11.5387	14.3732	1536	662	1135
FNDC5	10215	ENSG00000160097	252995	fibronectin type III domain containing 5	-1.26899	-2.02348	-1.59457	41.5542	32.746	20.536	3398	1776	1533
S100A1	4114	ENSG00000160678	6271	S100 calcium binding protein A1	-2.1224	-1.82578	1.16246	0.413155	0.194665	0.22629	32	10	16
CHTOP	12325	ENSG00000160679	26097	chromatin target of PRMT1	1.36569	1.15697	-1.1804	20.301	27.7248	23.4876	2919	2644	3083
ZBTB7B	15893	ENSG00000160685	51043	zinc finger and BTB domain containing 7B	-1.0392	-1.21911	-1.17313	5.75491	5.53783	4.72057	633	404	474
FLAD1	9774	ENSG00000160688	80308	flavin adenine dinucleotide synthetase 1	-1.29719	-1.26899	1.02222	8.18623	6.31074	6.45097	841	430	605
SHC1	12098	ENSG00000160691	6464	SHC adaptor protein 1	1.01016	1.01616	1.00593	37.9764	38.3623	38.59	4215	2824	3910
ADAR	45957	ENSG00000160710	103	adenosine deaminase, RNA specific	-1.02044	-1.04319	-1.02229	37.296	36.5489	35.7519	9239	6005	8085
IL6R	64258	ENSG00000160712	3570	interleukin 6 receptor	-1.57916	-1.1043	1.43001	0.90936	0.575849	0.823469	150	63	124
UBE2Q1	10452	ENSG00000160714	55585	ubiquitin conjugating enzyme E2 Q1	-1.10217	-1.08748	1.01351	25.4144	23.0584	23.37	2722	1638	2285
CHRNB2	12246	ENSG00000160716	1141	cholinergic receptor nicotinic beta 2 subunit	1.2336	2.98751	2.42179	0.0730359	0.0900969	0.218196	11	9	30
CRTC2	10947	ENSG00000160741	200186	CREB regulated transcription coactivator 2	1.41569	1.17344	-1.20644	14.9445	21.1567	17.5364	1376	1292	1474
FDPS	11919	ENSG00000160752	2224	farnesyl diphosphate synthase	-1.08149	-1.23949	-1.1461	36.4586	33.7116	29.4143	3465	2125	2552
RUSC1	10221	ENSG00000160753	23623	RUN and SH3 domain containing 1	-1.24926	-1.35817	-1.08718	12.7039	10.1692	9.35375	1763	936	1185
GBAP1	13602	ENSG00000160766	2630	glucosylceramidase beta pseudogene 1	-1.47516	1.39263	2.05435	1.38035	0.935732	1.92232	129	58	164
FAM189B	8279	ENSG00000160767	10712	family with sequence similarity 189 member B	-1.16901	-1.31117	-1.1216	27.0377	23.1287	20.6211	3088	1752	2150
PAQR6	4798	ENSG00000160781	79957	progestin and adipoQ receptor family member 6	-1.27235	-1.57453	-1.23749	2.90584	2.28383	1.84553	188	98	109
PMF1	27050	ENSG00000160783	11243	polyamine modulated factor 1	-1.13037	1.03019	1.16449	30.2409	26.7532	31.1539	1948	1143	1832
SLC25A44	18865	ENSG00000160785	9673	solute carrier family 25 member 44	-1.28411	-1.45156	-1.1304	6.0132	4.68276	4.14257	1121	579	705
LMNA	57517	ENSG00000160789	4000	lamin A/C	-1.05184	-1.23263	-1.17187	68.4009	65.0295	55.4919	12213	7701	9045
UBQLN4	18500	ENSG00000160803	56893	ubiquilin 4	-1.10245	-1.25793	-1.14104	37.4184	33.9413	29.746	3715	2235	2696
GPATCH4	7010	ENSG00000160818	54865	G-patch domain containing 4	-1.01985	-1.04134	-1.02107	24.6609	24.1809	23.682	2797	1819	2452
LRRC71	12463	ENSG00000160838	149499	leucine rich repeat containing 71	22266.3	1	-22266.3	1e-06	0.0222663	1e-06	0	1	0
FCRL3	26449	ENSG00000160856	115352	Fc receptor like 3	-6065.22	-6065.22	1	0.00606522	1e-06	1e-06	1	0	0
CYP4A22	12301	ENSG00000162365	1579	cytochrome P450 family 4 subfamily A member 22	1	1	1	1e-06	1e-06	1e-06	0	0	0
PDZK1IP1	7463	ENSG00000162366	10158	PDZK1 interacting protein 1	41247.1	29967.6	-1.37639	1e-06	0.0412471	0.0299676	0	1	1
TAL1	15931	ENSG00000162367	6886	TAL bHLH transcription factor 1, erythroid differentiation factor	-1.82393	-1.45183	1.2563	0.905952	0.496702	0.624009	132	48	83
CMPK1	45043	ENSG00000162368	51727	cytidine/uridine monophosphate kinase 1	-1.048	-1.04957	-1.0015	21.1785	20.2084	20.1782	2081	1317	1810
BEND5	49451	ENSG00000162373	79656	BEN domain containing 5	1.4135	1.23235	-1.14699	0.584436	0.826098	0.720229	32	30	36
ELAVL4	179758	ENSG00000162374	1996	ELAV like RNA binding protein 4	2.2616	-1.82578	-4.12918	0.00933444	0.0211107	0.00511258	2	3	1
COA7	13899	ENSG00000162377	65260	cytochrome c oxidase assembly factor 7 (putative)	-1.48441	-1.58519	-1.06789	26.596	17.9169	16.7778	2820	1260	1624
ZYG11B	100884	ENSG00000162378	79699	zyg-11 family member B, cell cycle regulator	-1.55898	-1.26693	1.23051	7.60865	4.88054	6.00556	1596	679	1150
SLC1A7	55454	ENSG00000162383	6512	solute carrier family 1 member 7	1	1	1	1e-06	1e-06	1e-06	0	0	0
CZIB	6536	ENSG00000162384	54987	CXXC motif containing zinc binding protein	1.00515	1.01297	1.00778	4.84665	4.87163	4.90952	558	372	516
MAGOH	11619	ENSG00000162385	4116	mago homolog, exon junction complex subunit	1.22026	1.14486	-1.06586	36.8819	45.0057	42.2248	1285	1040	1343
ACOT11	96936	ENSG00000162390	26027	acyl-CoA thioesterase 11	-1.56969	-1.14717	1.36831	0.568707	0.362306	0.495747	142	60	113
FAM151A	14376	ENSG00000162391	338094	family with sequence similarity 151 member A	1	1	1	1e-06	1e-06	1e-06	0	0	0
PARS2	7626	ENSG00000162396	25973	prolyl-tRNA synthetase 2, mitochondrial	-1.37013	1.16519	1.59647	2.60694	1.90269	3.03759	157	76	167
LEXM	36190	ENSG00000162398	163747	lymphocyte expansion molecule	1	1	1	1e-06	1e-06	1e-06	0	0	0
BSND	18980	ENSG00000162399	7809	barttin CLCNK type accessory beta subunit	1	1	1	1e-06	1e-06	1e-06	0	0	0
USP24	149006	ENSG00000162402	23358	ubiquitin specific peptidase 24	-1.09325	1.01493	1.10957	9.16601	8.38415	9.30283	2817	1709	2610
PLPP3	150541	ENSG00000162407	8613	phospholipid phosphatase 3	-1.11314	-1.64732	-1.47988	1.78091	1.59989	1.08109	240	143	133
NOL9	33167	ENSG00000162408	79707	nucleolar protein 9	-1.05091	-1.61834	-1.53994	10.9975	10.4647	6.79552	2044	1290	1153
PRKAA2	70022	ENSG00000162409	5563	protein kinase AMP-activated catalytic subunit alpha 2	1.24322	1.2876	1.0357	0.238184	0.296114	0.306686	57	47	67
KLHL21	23884	ENSG00000162413	9903	kelch like family member 21	-1.28594	-1.47999	-1.1509	9.70505	7.54707	6.55752	1712	883	1056
ZSWIM5	289811	ENSG00000162415	57643	zinc finger SWIM-type containing 5	-1.137	-3.65156	-3.21158	0.0770218	0.0677414	0.0210928	12	7	3
GMEB1	50622	ENSG00000162419	10691	glucocorticoid modulatory element binding protein 1	-1.04676	1.33623	1.39871	2.81034	2.6848	3.75525	464	294	566
SLC45A1	26342	ENSG00000162426	50651	solute carrier family 45 member 1	1.50773	6.02482	3.99595	0.0270919	0.0408472	0.163224	2	2	11
SELENON	18046	ENSG00000162430	57190	selenoprotein N	-1.15735	-1.04882	1.10348	47.589	41.1189	45.3738	5378	3082	4681
AK4	84597	ENSG00000162433	205	adenylate kinase 4	-1.08818	-1.67987	-1.54374	6.95375	6.39026	4.13946	1347	821	732
JAK1	133321	ENSG00000162434	3716	Janus kinase 1	-1.15847	1.08493	1.25686	12.8455	11.0884	13.9365	2089	1196	2069
RAVER2	88138	ENSG00000162437	55225	ribonucleoprotein, PTB binding 2	-1.18719	-1.20923	-1.01857	6.20646	5.22785	5.13255	963	538	727
CTRC	10804	ENSG00000162438	11330	chymotrypsin C	16920.1	1	-16920.1	1e-06	0.0169201	1e-06	0	1	0
LZIC	21295	ENSG00000162441	84328	leucine zipper and CTNNBIP1 domain containing	-1.17208	-1.5139	-1.29163	8.10505	6.91507	5.35376	1131	640	682
RBP7	18816	ENSG00000162444	116362	retinol binding protein 7	1	1	1	1e-06	1e-06	1e-06	0	0	0
KNCN	5884	ENSG00000162456	148930	kinocilin	1.50773	2.19084	1.45307	0.0139219	0.0209905	0.0305008	1	1	2
FBLIM1	29988	ENSG00000162458	54751	filamin binding LIM protein 1	-1.31826	-1.58333	-1.20108	5.75436	4.36512	3.63433	640	322	369
TMEM82	5484	ENSG00000162460	388595	transmembrane protein 82	1	1	1	1e-06	1e-06	1e-06	0	0	0
SLC25A34	5135	ENSG00000162461	284723	solute carrier family 25 member 34	-2.15556	-2.37352	-1.10111	0.152357	0.0706811	0.0641905	13	4	5
AKR7A3	6198	ENSG00000162482	22977	aldo-keto reductase family 7 member A3	-1.65812	1.09542	1.81634	0.16099	0.097092	0.176352	5	2	5
DRAXIN	34148	ENSG00000162490	374946	dorsal inhibitory axon guidance protein	-1.17065	-1.23633	-1.0561	3.43136	2.93115	2.77545	646	366	477
PDPN	34493	ENSG00000162493	10630	podoplanin	-1.2662	-1.06504	1.18888	0.221617	0.175025	0.208083	21	11	18
LRRC38	39031	ENSG00000162494	126755	leucine rich repeat containing 38	1	1	1	1e-06	1e-06	1e-06	0	0	0
DHRS3	50301	ENSG00000162496	9249	dehydrogenase/reductase 3	1.07695	1.25191	1.16246	0.0779074	0.0839024	0.0975331	7	5	8
MATN1	12309	ENSG00000162510	4146	matrilin 1	-1.46467	-2.10362	-1.43624	0.450346	0.307472	0.214082	53	24	23
LAPTM5	25306	ENSG00000162511	7805	lysosomal protein transmembrane 5	-1.17	-1.09408	1.0694	1.90271	1.62625	1.7391	157	89	131
SDC3	39293	ENSG00000162512	9672	syndecan 3	-1.37354	-1.42891	-1.04032	32.3375	23.5433	22.6308	5840	2820	3731
PEF1	15031	ENSG00000162517	553115	penta-EF-hand domain containing 1	-1.06627	1.0567	1.12673	25.8869	24.2779	27.3546	1471	915	1419
SYNC	23237	ENSG00000162520	81493	syncoilin, intermediate filament protein	-1.92113	-2.94934	-1.53521	0.942396	0.490542	0.319528	84	29	26
RBBP4	35070	ENSG00000162521	5928	RB binding protein 4, chromatin remodeling factor	-1.05906	-1.10041	-1.03904	41.4051	39.096	37.627	10023	6277	8315
KIAA1522	33141	ENSG00000162522	57648	KIAA1522	-1.34657	-1.64812	-1.22394	11.3333	8.4164	6.87651	1744	859	966
TSSK3	12792	ENSG00000162526	81629	testis specific serine kinase 3	1.00515	1.27799	1.27144	0.253893	0.255201	0.324473	12	8	14
TMCO4	117733	ENSG00000162542	255104	transmembrane and coiled-coil domains 4	-1.20083	-1.25614	-1.04606	1.65978	1.3822	1.32134	172	95	125
UBXN10	9955	ENSG00000162543	127733	UBX domain protein 10	1	1	1	1e-06	1e-06	1e-06	0	0	0
CAMK2N1	3820	ENSG00000162545	55450	calcium/calmodulin dependent protein kinase II inhibitor 1	-1.28933	1.05899	1.36539	6.7729	5.25303	7.17243	451	232	436
ALPL	69014	ENSG00000162551	249	alkaline phosphatase, biomineralization associated	-1.12252	-1.04982	1.06924	11.7756	10.4903	11.2167	897	530	780
WNT4	26657	ENSG00000162552	54361	Wnt family member 4	1	1	1	1e-06	1e-06	1e-06	0	0	0
TTLL10	24052	ENSG00000162571	254173	tubulin tyrosine ligase like 10	1	1	1	1e-06	1e-06	1e-06	0	0	0
SCNN1D	11594	ENSG00000162572	6339	sodium channel epithelial 1 delta subunit	-1.40453	-1.07751	1.30349	0.699798	0.498245	0.649458	72	34	61
MXRA8	9089	ENSG00000162576	54587	matrix remodeling associated 8	2.71391	1.31451	-2.06459	0.0540042	0.146563	0.0709889	5	9	6
FAAP20	28260	ENSG00000162585	199990	FA core complex associated protein 20	-1.1302	-1.24676	-1.10313	4.68401	4.1444	3.75695	1307	767	957
MEGF6	123558	ENSG00000162591	1953	multiple EGF like domains 6	-1.1534	-1.32982	-1.15295	2.91855	2.53038	2.1947	673	387	462
CCDC27	25186	ENSG00000162592	148870	coiled-coil domain containing 27	1	1	1	1e-06	1e-06	1e-06	0	0	0
IL23R	121073	ENSG00000162594	149233	interleukin 23 receptor	1	1	1	1e-06	1e-06	1e-06	0	0	0
DIRAS3	5736	ENSG00000162595	9077	DIRAS family GTPase 3	1.75902	-1.09547	-1.92695	0.115117	0.202493	0.105085	6	7	5
C1orf87	86502	ENSG00000162598	127795	chromosome 1 open reading frame 87	1	1	1	1e-06	1e-06	1e-06	0	0	0
NFIA	597530	ENSG00000162599	4774	nuclear factor I A	-1.07548	-1.56708	-1.45709	1.9424	1.80607	1.2395	527	325	307
OMA1	131419	ENSG00000162600	115209	OMA1 zinc metallopeptidase	-1.11783	1.24878	1.39593	1.57829	1.41192	1.97094	150	89	171
MYSM1	45341	ENSG00000162601	114803	Myb like, SWIRM and MPN domains 1	1.34214	1.07914	-1.24371	5.30814	7.12427	5.72822	1211	1078	1193
TM2D1	44378	ENSG00000162604	83941	TM2 domain containing 1	1.05711	-1.01814	-1.07628	3.15604	3.33626	3.09982	445	312	399
USP1	15508	ENSG00000162607	7398	ubiquitin specific peptidase 1	1.10797	1.20937	1.09152	43.7415	48.4643	52.8997	4326	3179	4776
FUBP1	35056	ENSG00000162613	8880	far upstream element binding protein 1	1.84028	1.19761	-1.53663	25.3877	46.7204	30.4044	3677	4488	4020
NEXN	55383	ENSG00000162614	91624	nexilin F-actin binding protein	1.14189	1.02442	-1.11467	20.6803	23.6146	21.1853	2345	1776	2193
DNAJB4	38790	ENSG00000162616	11080	DnaJ heat shock protein family (Hsp40) member B4	1.45666	1.35161	-1.07772	6.55181	9.54378	8.85549	620	599	765
ADGRL4	116967	ENSG00000162618	64123	adhesion G protein-coupled receptor L4	1	1	1	1e-06	1e-06	1e-06	0	0	0
LRRIQ3	172173	ENSG00000162620	127255	leucine rich repeats and IQ motif containing 3	1	9785.05	9785.05	1e-06	1e-06	0.00978505	0	0	2
LRRC53	42737	ENSG00000162621	105378803	leucine rich repeat containing 53	1	1	1	1e-06	1e-06	1e-06	0	0	0
TYW3	33527	ENSG00000162623	127253	tRNA-yW synthesizing protein 3 homolog	-1.1014	1.0339	1.13874	10.865	9.86464	11.2333	1282	772	1210
LHX8	33100	ENSG00000162624	431707	LIM homeobox 8	1	17519.9	17519.9	1e-06	1e-06	0.0175199	0	0	1
SNX7	98800	ENSG00000162627	51375	sorting nexin 7	-1.11582	1.09159	1.21802	5.41292	4.85108	5.9087	286	170	285
B3GALT2	7610	ENSG00000162630	8707	beta-1,3-galactosyltransferase 2	1.16345	1.61294	1.38635	1.51751	1.76554	2.44766	127	98	187
NTNG1	343452	ENSG00000162631	22854	netrin G1	1	1	1	1e-06	1e-06	1e-06	0	0	0
FAM102B	84812	ENSG00000162636	284611	family with sequence similarity 102 member B	-1.36645	-1.27954	1.06792	2.14641	1.57079	1.67748	513	249	366
HENMT1	13237	ENSG00000162639	113802	HEN methyltransferase 1	1	1	1	1e-06	1e-06	1e-06	0	0	0
AKNAD1	42331	ENSG00000162641	254268	AKNA domain containing 1	-39797.2	2.19084	87189.4	0.0397972	1e-06	0.0871894	5	0	10
C1orf52	9720	ENSG00000162642	148423	chromosome 1 open reading frame 52	1.47545	1.46391	-1.00789	7.48097	11.0378	10.9515	654	640	874
WDR63	133992	ENSG00000162643	126820	WD repeat domain 63	1.29234	1.25191	-1.03229	0.0698049	0.0902117	0.0873895	7	6	8
GBP2	44325	ENSG00000162645	2634	guanylate binding protein 2	1.00381	-1.08733	-1.09147	2.02563	2.03335	1.86294	374	249	314
ATXN7L2	9326	ENSG00000162650	127002	ataxin 7 like 2	-1.24614	1.14588	1.42792	7.30521	5.86227	8.37087	977	520	1022
GBP4	17799	ENSG00000162654	115361	guanylate binding protein 4	9604.85	1	-9604.85	1e-06	0.00960485	1e-06	0	1	0
ZNF326	40424	ENSG00000162664	284695	zinc finger protein 326	-1.07978	-1.38132	-1.27926	9.84781	9.1202	7.12927	2766	1699	1828
HFM1	144091	ENSG00000162669	164045	HFM1, ATP dependent DNA helicase homolog	1.93851	-1.06504	-2.06459	0.0471009	0.0913056	0.0442246	7	9	6
BRINP3	380747	ENSG00000162670	339479	BMP/retinoic acid inducible neural specific 3	1	1	1	1e-06	1e-06	1e-06	0	0	0
GFI1	13883	ENSG00000162676	2672	growth factor independent 1 transcriptional repressor	1.29977	2.32305	1.78728	0.447622	0.581805	1.03985	58	50	123
KCNT2	383447	ENSG00000162687	343450	potassium sodium-activated channel subfamily T member 2	1	6035.72	6035.72	1e-06	1e-06	0.00603572	0	0	1
AGL	73663	ENSG00000162688	178	amylo-alpha-1, 6-glucosidase, 4-alpha-glucanotransferase	-1.11127	-1.07175	1.03688	2.42676	2.18377	2.2643	506	302	431
VCAM1	19304	ENSG00000162692	7412	vascular cell adhesion molecule 1	-25231	1.64313	41457.9	0.025231	1e-06	0.0414579	2	0	3
EXTL2	22808	ENSG00000162694	2135	exostosin like glycosyltransferase 2	-1.25856	-1.46729	-1.16585	6.85951	5.45027	4.67494	704	371	438
SLC30A7	85682	ENSG00000162695	148867	solute carrier family 30 member 7	1.06854	1.05101	-1.01668	3.02958	3.23723	3.18412	666	472	639
DNAJA1P5	943	ENSG00000162699	94236	DnaJ heat shock protein family (Hsp40) member A1 pseudogene 5	1	1	1	1e-06	1e-06	1e-06	0	0	0
ZNF281	5117	ENSG00000162702	23528	zinc finger protein 281	1.02804	1.16439	1.13263	11.932	12.2666	13.8935	1493	1018	1587
ARPC5	14938	ENSG00000162704	10092	actin related protein 2/3 complex subunit 5	-1.10908	-1.13402	-1.02249	9.29782	8.38339	8.19901	1918	1147	1544
CADM3	31705	ENSG00000162706	57863	cell adhesion molecule 3	3.01546	2.19084	-1.37639	0.0305074	0.0919939	0.0668369	3	6	6
NLRP3	32953	ENSG00000162711	114548	NLR family pyrin domain containing 3	1.50773	3.28626	2.17961	0.00822381	0.0123993	0.0270256	1	1	3
ZNF496	34435	ENSG00000162714	84838	zinc finger protein 496	-1.20905	-1.07219	1.12765	4.55064	3.76383	4.24426	1225	672	1043
TRIM58	22952	ENSG00000162722	25893	tripartite motif containing 58	-1.01129	1.68818	1.70724	3.49589	3.45686	5.9017	462	303	712
SLAMF9	2746	ENSG00000162723	89886	SLAM family member 9	-34346.5	-34346.5	1	0.0343465	1e-06	1e-06	1	0	0
OR2M5	939	ENSG00000162727	127059	olfactory receptor family 2 subfamily M member 5	1	1	1	1e-06	1e-06	1e-06	0	0	0
KCNJ9	9026	ENSG00000162728	3765	potassium voltage-gated channel subfamily J member 9	14037	10198.4	-1.37639	1e-06	0.014037	0.0101984	0	1	1
IGSF8	7604	ENSG00000162729	93185	immunoglobulin superfamily member 8	-1.11886	-1.02359	1.09308	11.3045	10.1036	11.0441	749	444	668
DDR2	156033	ENSG00000162733	4921	discoidin domain receptor tyrosine kinase 2	1.02465	2.42984	2.37139	9.01859	9.24088	21.9138	2475	1682	5490
PEA15	10040	ENSG00000162734	8682	proliferation and apoptosis adaptor protein 15	1.05288	1.34758	1.27989	133.005	140.038	179.234	9540	6662	11736
PEX19	9537	ENSG00000162735	5824	peroxisomal biogenesis factor 19	-1.13337	1.08939	1.23467	22.2833	19.6611	24.2751	2541	1487	2527
NCSTN	15637	ENSG00000162736	23385	nicastrin	-1.1278	1.42296	1.60482	22.8985	20.3037	32.5837	2418	1422	3141
VANGL2	28107	ENSG00000162738	57216	VANGL planar cell polarity protein 2	-1.03685	-1.23215	-1.18836	14.4383	13.9251	11.7179	1976	1264	1464
SLAMF6	38233	ENSG00000162739	114836	SLAM family member 6	1	1	1	1e-06	1e-06	1e-06	0	0	0
OLFML2B	40663	ENSG00000162745	25903	olfactomedin like 2B	-1.29905	-1.59056	-1.2244	16.2669	12.5221	10.2271	1420	725	815
FCRLB	6581	ENSG00000162746	127943	Fc receptor like B	-1.44184	-1.2679	1.13719	0.754642	0.523387	0.595189	50	23	36
FCGR3B	8768	ENSG00000162747	2215	Fc fragment of IgG receptor IIIb	2.45006	1.32363	-1.85101	0.33377	0.817758	0.44179	24	39	29
SLC9C2	102613	ENSG00000162753	284525	solute carrier family 9 member C2 (putative)	1	1	1	1e-06	1e-06	1e-06	0	0	0
KLHDC9	1986	ENSG00000162755	126823	kelch domain containing 9	1	1	1	1e-06	1e-06	1e-06	0	0	0
C1orf74	5352	ENSG00000162757	148304	chromosome 1 open reading frame 74	-1.69856	1.41883	2.40998	0.876958	0.516294	1.24426	105	41	136
LMX1A	154849	ENSG00000162761	4009	LIM homeobox transcription factor 1 alpha	1	1	1	1e-06	1e-06	1e-06	0	0	0
LRRC52	19955	ENSG00000162763	440699	leucine rich repeat containing 52	1	1	1	1e-06	1e-06	1e-06	0	0	0
FLVCR1	41089	ENSG00000162769	28982	feline leukemia virus subgroup C cellular receptor 1	-1.30613	-1.88888	-1.44616	2.73516	2.09409	1.44803	449	228	217
FAM71A	2305	ENSG00000162771	149647	family with sequence similarity 71 member A	1	1	1	1e-06	1e-06	1e-06	0	0	0
ATF3	55444	ENSG00000162772	467	activating transcription factor 3	2.06266	6.02862	2.92274	2.7888	5.75234	16.8126	288	394	1585
RBM15	8176	ENSG00000162775	64783	RNA binding motif protein 15	2.05396	1.48548	-1.38269	6.75187	13.868	10.0298	806	1098	1093
DENND2D	18567	ENSG00000162777	79961	DENN domain containing 2D	-11718	-11718	1	0.011718	1e-06	1e-06	2	0	0
AXDND1	189016	ENSG00000162779	126859	axonemal dynein light chain domain containing 1	3.01546	1.09542	-2.75279	0.0128496	0.0387475	0.0140757	2	4	2
TDRD5	99660	ENSG00000162782	163589	tudor domain containing 5	1	1	1	1e-06	1e-06	1e-06	0	0	0
IER5	4188	ENSG00000162783	51278	immediate early response 5	-1.59397	1.35321	2.15698	13.6941	8.59118	18.531	1466	610	1811
BPNT1	32981	ENSG00000162813	10380	3'(2'), 5'-bisphosphate nucleotidase 1	1.01626	-1.07996	-1.09752	6.82381	6.93477	6.3186	543	366	459
SPATA17	240373	ENSG00000162814	128153	spermatogenesis associated 17	2.01031	1.46056	-1.37639	0.0180141	0.0362139	0.0263107	3	4	4
C1orf115	8791	ENSG00000162817	79762	chromosome 1 open reading frame 115	-1.04924	1.16921	1.22678	2.61165	2.4891	3.05356	193	122	206
BROX	22644	ENSG00000162819	148362	BRO1 domain and CAAX motif containing	1.07149	1.01947	-1.05103	5.89167	6.31288	6.00639	750	533	698
NBPF20	115879	ENSG00000162825	25832	NBPF member 20	-1.50857	-2.20615	-1.46242	1.67233	1.10856	0.758032	812	357	336
ACP6	40873	ENSG00000162836	51205	acid phosphatase 6, lysophosphatidic	-1.26674	1.44678	1.83271	0.691535	0.545915	1.0005	212	111	280
WDR64	149856	ENSG00000162843	128025	WD repeat domain 64	1	1	1	1e-06	1e-06	1e-06	0	0	0
KIF26B	554448	ENSG00000162849	55083	kinesin family member 26B	-1.6023	-1.68746	-1.05315	3.97616	2.48153	2.35629	1464	606	792
TFB2M	25701	ENSG00000162851	64216	transcription factor B2, mitochondrial	1.30191	1.1302	-1.15194	6.90752	8.99299	7.80685	315	272	325
CNST	102152	ENSG00000162852	163882	consortin, connexin sorting protein	-1.08512	1.35446	1.46975	3.29028	3.03218	4.45654	499	305	617
KLHDC8A	21026	ENSG00000162873	55220	kelch domain containing 8A	-10715.1	3.28626	35212.5	0.0107151	1e-06	0.0352125	1	0	3
PM20D1	22108	ENSG00000162877	148811	peptidase M20 domain containing 1	1	32825.4	32825.4	1e-06	1e-06	0.0328254	0	0	2
B3GALNT2	57263	ENSG00000162885	148789	beta-1,3-N-acetylgalactosaminyltransferase 2	-1.13633	1.12448	1.27779	2.28041	2.00681	2.56428	490	286	503
C1orf147	6613	ENSG00000162888	-	chromosome 1 open reading frame 147	56281.9	1	-56281.9	1e-06	0.0562819	1e-06	0	2	0
MAPKAPK2	49340	ENSG00000162889	9261	mitogen-activated protein kinase-activated protein kinase 2	-1.038	-1.10845	-1.06787	22.7823	21.9483	20.5534	2443	1561	2012
IL20	3870	ENSG00000162891	50604	interleukin 20	1	1	1	1e-06	1e-06	1e-06	0	0	0
IL24	6697	ENSG00000162892	11009	interleukin 24	1	1	1	1e-06	1e-06	1e-06	0	0	0
FCMR	19931	ENSG00000162894	9214	Fc fragment of IgM receptor	1.50773	6.57253	4.35922	0.0228977	0.0345235	0.150496	2	2	12
PIGR	17945	ENSG00000162896	5284	polymeric immunoglobulin receptor	-8948	-8948	1	0.008948	1e-06	1e-06	1	0	0
FCAMR	12661	ENSG00000162897	83953	Fc fragment of IgA and IgM receptor	1	1	1	1e-06	1e-06	1e-06	0	0	0
CAPN2	74426	ENSG00000162909	824	calpain 2	-1.08244	1.03465	1.11995	21.6861	20.0344	22.4376	4759	2916	4495
MRPL55	2634	ENSG00000162910	128308	mitochondrial ribosomal protein L55	-1.17274	-1.04445	1.12283	8.0689	6.88036	7.72547	389	220	340
OBSCN-AS1	10159	ENSG00000162913	-	OBSCN antisense RNA 1	-1.52547	1.2383	1.889	0.246717	0.161731	0.30551	23	10	26
WDR26	51891	ENSG00000162923	80232	WD repeat domain 26	1.18669	1.37389	1.15775	6.56169	7.78671	9.01503	1841	1449	2309
TRIM17	8927	ENSG00000162931	51127	tripartite motif containing 17	1	1	1	1e-06	1e-06	1e-06	0	0	0
DISC1	414458	ENSG00000162946	27185	DISC1 scaffold protein	-1.52662	-1.45953	1.04596	0.80933	0.530147	0.554514	267	116	167
H3F3A	10157	ENSG00000163041	3020	H3 histone family member 3A	-1.00294	-1.147	-1.14363	53.8223	53.6643	46.9244	4287	2835	3412
COQ8A	90010	ENSG00000163050	56997	coenzyme Q8A	1.2688	1.66608	1.31311	2.75455	3.49498	4.5893	549	462	835
RPRD2	113476	ENSG00000163125	23248	regulation of nuclear pre-mRNA domain containing 2	1.07403	1.09118	1.01597	9.24515	9.92957	10.0881	2065	1471	2057
CTSS	35605	ENSG00000163131	1520	cathepsin S	-1.28638	-1.00251	1.28316	4.62221	3.59319	4.61063	481	248	438
BNIPL	11400	ENSG00000163141	149428	BCL2 interacting protein like	-1.0612	-82164.7	-77426.4	0.0821647	0.0774264	1e-06	8	5	0
TNFAIP8L2	3101	ENSG00000163154	79626	TNF alpha induced protein 8 like 2	1.50773	1.09542	-1.37639	0.033783	0.0509356	0.0370066	1	1	1
LYSMD1	6201	ENSG00000163155	388695	LysM domain containing 1	-1.31119	1.32133	1.73251	4.00878	3.05735	5.2969	257	130	310
SCNM1	13634	ENSG00000163156	79005	sodium channel modifier 1	-1.02602	-1.20999	-1.1793	13.4196	13.0793	11.0908	1120	724	845
TMOD4	6299	ENSG00000163157	29765	tropomodulin 4	143512	34755.6	-4.12918	1e-06	0.143512	0.0347556	0	3	1
VPS72	25335	ENSG00000163159	6944	vacuolar protein sorting 72 homolog	-1.18489	1.06071	1.25683	15.4847	13.0685	16.4249	1799	1007	1742
S100A11	15402	ENSG00000163191	6282	S100 calcium binding protein A11	-1.07838	-1.03597	1.04094	456.126	422.972	440.289	7567	4654	6668
LCE3D	1136	ENSG00000163202	84648	late cornified envelope 3D	1	1	1	1e-06	1e-06	1e-06	0	0	0
SMCP	6726	ENSG00000163206	4184	sperm mitochondria associated cysteine rich protein	1	1	1	1e-06	1e-06	1e-06	0	0	0
IVL	3341	ENSG00000163207	3713	involucrin	1	1	1	1e-06	1e-06	1e-06	0	0	0
SPRR3	2110	ENSG00000163209	6707	small proline rich protein 3	1	1	1	1e-06	1e-06	1e-06	0	0	0
SPRR2D	2200	ENSG00000163216	6703	small proline rich protein 2D	-3.97949	2.00827	7.9919	0.223122	0.0560679	0.448089	6	1	11
PGLYRP4	18722	ENSG00000163218	57115	peptidoglycan recognition protein 4	1	1	1	1e-06	1e-06	1e-06	0	0	0
S100A9	3170	ENSG00000163220	6280	S100 calcium binding protein A9	1.53565	1.07514	-1.42833	3.68676	5.66158	3.96377	54	55	53
S100A12	1911	ENSG00000163221	6283	S100 calcium binding protein A12	1.1308	-3.65156	-4.12918	0.322645	0.364846	0.088358	4	3	1
TDRD10	45929	ENSG00000163239	126668	tudor domain containing 10	1	1	1	1e-06	1e-06	1e-06	0	0	0
C1orf189	7249	ENSG00000163263	388701	chromosome 1 open reading frame 189	175025	1	-175025	1e-06	0.175025	1e-06	0	2	0
PMVK	11980	ENSG00000163344	10654	phosphomevalonate kinase	-1.06612	-1.14774	-1.07656	23.6598	22.1924	20.6142	606	377	482
PBXIP1	12048	ENSG00000163346	57326	PBX homeobox interacting protein 1	1.15186	1.33179	1.15622	14.5471	16.7561	19.3737	1432	1094	1741
PYGO2	6828	ENSG00000163348	90780	pygopus family PHD finger 2	-1.81421	-1.46152	1.24132	17.4356	9.61056	11.9298	1633	597	1020
HIPK1	48546	ENSG00000163349	204851	homeodomain interacting protein kinase 1	-1.07328	1.25729	1.34942	10.3318	9.62639	12.9901	2416	1493	2773
LENEP	730	ENSG00000163352	55891	lens epithelial protein	1	1	1	1e-06	1e-06	1e-06	0	0	0
DCST2	15262	ENSG00000163354	127579	DC-STAMP domain containing 2	3.76933	2.73855	-1.37639	0.0254775	0.0960329	0.0697714	2	5	5
DCST1	17107	ENSG00000163357	149095	DC-STAMP domain containing 1	1	1	1	1e-06	1e-06	1e-06	0	0	0
INAVA	24695	ENSG00000163362	55765	innate immunity activator	1.02166	-2.24866	-2.29736	7.36122	7.52063	3.2736	1005	681	408
YY1AP1	29558	ENSG00000163374	55249	YY1 associated protein 1	1.2976	1.24266	-1.04421	18.915	24.544	23.5048	2418	2081	2743
NAXE	2538	ENSG00000163382	128240	NAD(P)HX epimerase	-1.04044	1.12074	1.16606	16.6359	15.9893	18.6445	822	524	841
SLC22A15	93542	ENSG00000163393	55356	solute carrier family 22 member 15	-7413.43	-7413.43	1	0.00741343	1e-06	1e-06	1	0	0
IGFN1	38128	ENSG00000163395	91156	immunoglobulin-like and fibronectin type III domain containing 1	1.72312	2.03435	1.18062	0.113009	0.194729	0.229901	35	40	65
ATP1A1	37594	ENSG00000163399	476	ATPase Na+/K+ transporting subunit alpha 1	-1.07743	1.05601	1.13778	41.3947	38.4199	43.7134	7700	4740	7423
LMOD1	50133	ENSG00000163431	25802	leiomodin 1	4.52319	-9861.52	-44605.6	0.00986152	0.0446056	1e-06	1	3	0
ELF3	9239	ENSG00000163435	1999	E74 like ETS transcription factor 3	4.52319	3.28626	-1.37639	0.00544401	0.0246243	0.0178905	1	3	3
TMEM183A	17475	ENSG00000163444	92703	transmembrane protein 183A	-1.06519	-1.06565	-1.00044	19.6669	18.4634	18.4553	2030	1264	1739
TRIM46	11185	ENSG00000163462	80128	tripartite motif containing 46	1.09653	-1.00418	-1.10111	0.0949321	0.104096	0.094537	11	8	10
KRTCAP2	4068	ENSG00000163463	200185	keratinocyte associated protein 2	-1.08697	1.09313	1.1882	14.6626	13.4894	16.0281	1434	875	1431
TSACC	9682	ENSG00000163467	128229	TSSK6 activating cochaperone	-1.76866	-3.65156	-2.06459	0.280686	0.1587	0.0768675	8	3	2
CCT3	58906	ENSG00000163468	7203	chaperonin containing TCP1 subunit 3	-1.09157	-1.06741	1.02263	173.724	159.151	162.753	17159	10426	14675
TMEM79	10251	ENSG00000163472	84283	transmembrane protein 79	-1.39089	1.22728	1.70701	5.57392	4.00745	6.84075	432	206	484
SSR2	11904	ENSG00000163479	6746	signal sequence receptor subunit 2	-1.03428	1.02077	1.05576	37.3304	36.0933	38.1057	6339	4065	5907
ADORA1	76752	ENSG00000163485	134	adenosine A1 receptor	-1.42689	-4.74316	-3.32412	20.5638	14.4116	4.33546	2203	1024	424
FCRL4	24339	ENSG00000163518	83417	Fc receptor like 4	1	11039.1	11039.1	1e-06	1e-06	0.0110391	0	0	1
NFASC	194172	ENSG00000163531	23114	neurofascin	-1.04247	-1.04063	1.00177	2.45711	2.35701	2.36117	1336	850	1172
FCRL1	25718	ENSG00000163534	115350	Fc receptor like 1	1	1	1	1e-06	1e-06	1e-06	0	0	0
NUAK2	19733	ENSG00000163545	81788	NUAK family kinase 2	2.2806	3.409	1.49478	4.05873	9.25633	13.8362	357	540	1111
SPTA1	76010	ENSG00000163554	6708	spectrin alpha, erythrocytic 1	-7742.07	2.73855	21202.1	0.00774207	1e-06	0.0212021	2	0	5
MNDA	18156	ENSG00000163563	4332	myeloid cell nuclear differentiation antigen	-1.45915	1.29459	1.889	0.212507	0.145638	0.27511	11	5	13
PYHIN1	46259	ENSG00000163564	149628	pyrin and HIN domain family member 1	1	12317.8	12317.8	1e-06	1e-06	0.0123178	0	0	1
IFI16	55188	ENSG00000163565	3428	interferon gamma inducible protein 16	-1.0866	1.56489	1.7004	0.569001	0.523653	0.890423	77	47	110
AIM2	84613	ENSG00000163568	9447	absent in melanoma 2	1	1	1	1e-06	1e-06	1e-06	0	0	0
SMIM12	147019	ENSG00000163866	113444	small integral membrane protein 12	-1.23045	-1.20197	1.02369	3.58773	2.91579	2.98487	948	511	720
ZMYM6	45781	ENSG00000163867	9204	zinc finger MYM-type containing 6	-1.12028	1.34884	1.51107	1.64366	1.46719	2.21703	402	238	495
GRIK3	238989	ENSG00000163873	2899	glutamate ionotropic receptor kainate type subunit 3	1	1	1	1e-06	1e-06	1e-06	0	0	0
ZC3H12A	9798	ENSG00000163874	80149	zinc finger CCCH-type containing 12A	2.46935	-1.00815	-2.48948	1.60735	3.96912	1.59436	127	208	115
MEAF6	22200	ENSG00000163875	64769	MYST/Esa1 associated factor 6	-1.02337	1.21097	1.23927	13.2945	12.9909	16.0993	1185	768	1310
SNIP1	19845	ENSG00000163877	79753	Smad nuclear interacting protein 1	1.67783	1.56168	-1.07438	4.00238	6.71532	6.25042	585	651	834
DNALI1	9939	ENSG00000163879	7802	dynein axonemal light intermediate chain 1	1	1	1	1e-06	1e-06	1e-06	0	0	0
HEYL	16209	ENSG00000163909	26508	hes related family bHLH transcription factor with YRPW motif-like	-1.52877	-3.37057	-2.20476	23.1346	15.1329	6.86373	2411	1046	653
EXO5	7816	ENSG00000164002	64789	exonuclease 5	-1.34675	-1.46724	-1.08947	6.73098	4.99795	4.5875	532	262	331
CLDN19	7162	ENSG00000164007	149461	claudin 19	32750.4	1	-32750.4	1e-06	0.0327504	1e-06	0	2	0
C1orf50	12243	ENSG00000164008	79078	chromosome 1 open reading frame 50	-1.42418	-1.09468	1.30101	2.05002	1.43944	1.87272	277	129	231
ERMAP	27870	ENSG00000164010	114625	erythroblast membrane associated protein (Scianna blood group)	-1.94553	-1.91272	1.01715	0.601856	0.309354	0.314659	88	30	42
ZNF691	5905	ENSG00000164011	51058	zinc finger protein 691	-1.58533	-1.11135	1.42649	3.76604	2.37556	3.38872	196	82	161
RAB4A	34833	ENSG00000168118	5867	RAB4A, member RAS oncogene family	-1.06751	-1.13025	-1.05876	3.9948	3.74215	3.53445	338	210	273
HIST3H3	481	ENSG00000168148	8290	histone cluster 3 H3	1	1	1	1e-06	1e-06	1e-06	0	0	0
RNF187	8807	ENSG00000168159	149603	ring finger protein 187	-1.22706	-1.13076	1.08517	26.8045	21.8444	23.7049	2320	1254	1873
GNG4	103070	ENSG00000168243	2786	G protein subunit gamma 4	-1.08992	-1.09547	-1.00509	1.94323	1.7829	1.77388	258	157	215
IRF2BP2	5257	ENSG00000168264	359948	interferon regulatory factor 2 binding protein 2	-1.38663	1.24353	1.72431	6.49251	4.68221	8.07361	784	375	890
COA6	11613	ENSG00000168275	388753	cytochrome c oxidase assembly factor 6	1.07487	-1.15982	-1.24665	5.32838	5.7273	4.59415	310	221	244
MFSD2A	14857	ENSG00000168389	84879	major facilitator superfamily domain containing 2A	-1.60336	-1.53704	1.04315	5.14514	3.20898	3.34744	527	218	313
HJV	19279	ENSG00000168509	148738	hemojuvelin BMP co-receptor	-1.98975	-1.95619	1.01715	0.242684	0.121967	0.124059	15	5	7
SERINC2	25116	ENSG00000168528	347735	serine incorporator 2	-1.1372	1.04514	1.18853	18.5177	16.2837	19.3536	1634	953	1559
NDUFS5	8319	ENSG00000168653	4725	NADH:ubiquinone oxidoreductase subunit S5	-1.1445	-1.16376	-1.01683	321.889	281.248	276.593	4509	2613	3537
SLC16A4	28232	ENSG00000168679	9122	solute carrier family 16 member 4	4.02061	2.19084	-1.83519	0.0370929	0.149136	0.0812647	3	8	6
AHCYL1	38978	ENSG00000168710	10768	adenosylhomocysteinase like 1	-1.07793	1.15966	1.25003	27.4272	25.4443	31.8061	3530	2172	3737
GSTM4	18738	ENSG00000168765	2948	glutathione S-transferase mu 4	-1.0917	-1.01909	1.07124	6.16149	5.64395	6.04605	902	548	808
PCSK9	25305	ENSG00000169174	255738	proprotein convertase subtilisin/kexin type 9	3.01546	1.09542	-2.75279	0.00785398	0.0236834	0.00860341	1	2	1
RAB3B	82745	ENSG00000169213	5865	RAB3B, member RAS oncogene family	-1.11562	-1.07948	1.03348	5.91095	5.29835	5.47574	1931	1148	1633
OR6F1	5211	ENSG00000169214	343169	olfactory receptor family 6 subfamily F member 1	1	24321	24321	1e-06	1e-06	0.024321	0	0	1
RSPO1	23543	ENSG00000169218	284654	R-spondin 1	1	1	1	1e-06	1e-06	1e-06	0	0	0
GCSAML	70633	ENSG00000169224	148823	germinal center associated signaling and motility like	1	1	1	1e-06	1e-06	1e-06	0	0	0
THBS3	13464	ENSG00000169231	7059	thrombospondin 3	-1.27728	-1.12723	1.13311	13.3956	10.4876	11.8837	1583	822	1282
SLC50A1	3514	ENSG00000169241	55974	solute carrier family 50 member 1	-1.21572	1.01058	1.22859	14.6786	12.074	14.8339	878	479	810
EFNA1	7024	ENSG00000169242	1942	ephrin A1	-1.20905	-3.32825	-2.75279	3.16218	2.61543	0.950103	175	96	48
SHE	32641	ENSG00000169291	126669	Src homology 2 domain containing E	1	1	1	1e-06	1e-06	1e-06	0	0	0
PTAFR	46771	ENSG00000169403	5724	platelet activating factor receptor	1.18465	-3.19512	-3.78508	0.130154	0.154187	0.0407354	14	11	4
NPR1	15305	ENSG00000169418	4881	natriuretic peptide receptor 1	1.00515	-1.36934	-1.37639	0.0473998	0.0476441	0.0346152	6	4	4
CD52	2566	ENSG00000169442	1043	CD52 molecule	3.01546	-1.82578	-5.50557	0.0837701	0.252606	0.0458818	2	4	1
SPRR1B	1698	ENSG00000169469	6699	small proline rich protein 1B	1	1	1	1e-06	1e-06	1e-06	0	0	0
SPRR1A	270	ENSG00000169474	6698	small proline rich protein 1A	1	1	1	1e-06	1e-06	1e-06	0	0	0
CLIC4	98940	ENSG00000169504	25932	chloride intracellular channel 4	-1.12091	1.50216	1.68379	23.4444	20.9155	35.2173	2677	1584	3671
CRCT1	1527	ENSG00000169509	54544	cysteine rich C-terminal 1	1	1	1	1e-06	1e-06	1e-06	0	0	0
DFFB	28163	ENSG00000169598	1677	DNA fragmentation factor subunit beta	1.07216	-1.71167	-1.83519	1.36467	1.46315	0.797276	135	96	72
LUZP1	93786	ENSG00000169641	7798	leucine zipper protein 1	1.053	-1.24281	-1.30868	5.82881	6.13774	4.69003	1439	1005	1057
ACTRT2	1421	ENSG00000169717	140625	actin related protein T2	1	1	1	1e-06	1e-06	1e-06	0	0	0
CALML6	2189	ENSG00000169885	163688	calmodulin like 6	1.1308	-1.21719	-1.37639	0.0767072	0.0867403	0.06302	4	3	3
TOR1AIP2	37837	ENSG00000169905	163590	torsin 1A interacting protein 2	-1.12767	-1.20952	-1.07258	4.90148	4.34657	4.05243	2365	1391	1785
OTUD3	30551	ENSG00000169914	23252	OTU deubiquitinase 3	1.3402	1.57551	1.17558	3.68194	4.93456	5.80095	648	576	932
TAS1R3	4035	ENSG00000169962	83756	taste 1 receptor member 3	-1.98975	-2.73867	-1.37639	0.135093	0.0678946	0.0493279	12	4	4
PUSL1	3081	ENSG00000169972	126789	pseudouridine synthase like 1	-1.21489	1.03792	1.26096	6.0614	4.98924	6.29124	381	208	361
IFFO2	52397	ENSG00000169991	126917	intermediate filament family orphan 2	-1.12102	-1.06244	1.05514	8.18628	7.30253	7.70519	1293	765	1111
GPR37L1	10676	ENSG00000170075	9283	G protein-coupled receptor 37 like 1	9034.06	1	-9034.06	1e-06	0.00903406	1e-06	0	1	0
GPR25	1224	ENSG00000170128	2848	G protein-coupled receptor 25	1	1	1	1e-06	1e-06	1e-06	0	0	0
LRRN2	68569	ENSG00000170382	10446	leucine rich repeat neuronal 2	-1.3265	-1.8934	-1.42737	0.38529	0.290456	0.203491	56	28	27
SLC30A1	7594	ENSG00000170385	7779	solute carrier family 30 member 1	1.46027	3.99444	2.73541	2.7417	4.00363	10.9516	413	400	1506
KISS1	6151	ENSG00000170498	3814	KiSS-1 metastasis suppressor	-1.38679	1.28593	1.78332	1.26019	0.908708	1.62051	23	11	27
S1PR1	6849	ENSG00000170989	1901	sphingosine-1-phosphate receptor 1	-1.3265	1.09542	1.45307	0.0149801	0.011293	0.0164096	2	1	2
ZNF672	11308	ENSG00000171161	79894	zinc finger protein 672	-1.61403	-1.48389	1.08771	4.40251	2.72765	2.96688	421	173	259
ZNF692	9139	ENSG00000171163	55657	zinc finger protein 692	-1.26899	-1.27497	-1.00471	6.59147	5.19426	5.16992	662	346	474
OR2M4	13263	ENSG00000171180	26245	olfactory receptor family 2 subfamily M member 4	1	1	1	1e-06	1e-06	1e-06	0	0	0
LURAP1	17923	ENSG00000171357	541468	leucine rich adaptor protein 1	-1.66956	-1.90403	-1.14044	1.54451	0.925105	0.811182	73	29	35
KCND3	218494	ENSG00000171385	3752	potassium voltage-gated channel subfamily D member 3	-1.08679	1.26618	1.37608	3.0001	2.76051	3.79867	603	368	697
LRRC8C	136832	ENSG00000171488	84230	leucine rich repeat containing 8 VRAC subunit C	-1.15445	-1.75018	-1.51603	3.08988	2.67649	1.76546	926	532	483
LRRC8D	115598	ENSG00000171492	55144	leucine rich repeat containing 8 VRAC subunit D	-1.21732	1.06218	1.29302	11.9571	9.82246	12.7006	1483	808	1438
COL24A1	427711	ENSG00000171502	255631	collagen type XXIV alpha 1 chain	1.50773	-4088.7	-6164.65	0.0040887	0.00616465	1e-06	1	1	0
LPAR3	81605	ENSG00000171517	23566	lysophosphatidic acid receptor 3	-1.12419	-1.05186	1.06877	4.85689	4.32033	4.61743	439	259	381
CLSTN1	95501	ENSG00000171603	22883	calsyntenin 1	-1.23007	-1.13698	1.08188	24.5889	19.9898	21.6266	3572	1926	2868
PIK3CD	77383	ENSG00000171608	5293	phosphatidylinositol-4,5-bisphosphate 3-kinase catalytic subunit delta	-1.27888	-1.7077	-1.33531	2.32302	1.81645	1.36032	376	195	201
SLC25A33	45709	ENSG00000171612	84275	solute carrier family 25 member 33	1.03826	1.81368	1.74685	3.38067	3.51001	6.13145	334	230	553
SPSB1	76639	ENSG00000171621	80176	splA/ryanodine receptor domain and SOCS box containing 1	-1.2662	1.34525	1.70336	4.60583	3.63751	6.19601	399	209	490
PLEKHG5	53970	ENSG00000171680	57449	pleckstrin homology and RhoGEF domain containing G5	-1.20574	-1.36513	-1.13219	3.59979	2.98555	2.63696	649	357	434
SPATA46	3668	ENSG00000171722	284680	spermatogenesis associated 46	1	1	1	1e-06	1e-06	1e-06	0	0	0
TMEM51	67947	ENSG00000171729	55092	transmembrane protein 51	-1.18811	-1.50158	-1.26384	12.3061	10.3577	8.19542	704	393	428
CAMTA1	984253	ENSG00000171735	23261	calmodulin binding transcription activator 1	1.1561	1.22592	1.06039	2.35443	2.72194	2.88633	596	457	667
NHLH1	5776	ENSG00000171786	4807	nescient helix-loop-helix 1	2.58468	-1.32212	-3.41725	0.642576	1.66085	0.486021	42	72	29
SLFNL1	7641	ENSG00000171790	200172	schlafen like 1	-1.98975	-5.47734	-2.75279	0.0544603	0.0273705	0.00994283	6	2	1
CTPS1	33231	ENSG00000171793	1503	CTP synthase 1	-1.05951	1.21394	1.28618	9.82687	9.27489	11.9292	2893	1811	3206
METTL18	2435	ENSG00000171806	92342	methyltransferase like 18	1.06052	1.09542	1.03291	2.93094	3.10833	3.21062	118	83	118
COL8A2	29984	ENSG00000171812	1296	collagen type VIII alpha 2 chain	12633	9178.33	-1.37639	1e-06	0.012633	0.00917833	0	1	1
ANGPTL7	6627	ENSG00000171819	10218	angiopoietin like 7	1	1	1	1e-06	1e-06	1e-06	0	0	0
EXOSC10	33252	ENSG00000171824	5394	exosome component 10	1.05866	-1.04592	-1.10728	16.377	17.3376	15.6579	2508	1761	2189
KLF17	16291	ENSG00000171872	128209	Kruppel like factor 17	-12494.6	-12494.6	1	0.0124946	1e-06	1e-06	1	0	0
SRGAP2C	208013	ENSG00000171943	653464	SLIT-ROBO Rho GTPase activating protein 2C	1.11269	1.09789	-1.01348	7.12744	7.93061	7.82514	1332	983	1335
PPIH	18336	ENSG00000171960	10465	peptidylprolyl isomerase H	-1.17104	-1.10819	1.05671	46.6688	39.8526	42.1127	1725	977	1421
EPHX4	33554	ENSG00000172031	253152	epoxide hydrolase 4	-1.1664	1.22429	1.42802	0.886735	0.760231	1.08562	51	29	57
LCE1D	1431	ENSG00000172155	353134	late cornified envelope 1D	1	1	1	1e-06	1e-06	1e-06	0	0	0
NEGR1	886597	ENSG00000172260	257194	neuronal growth regulator 1	-1.02738	1.09542	1.12542	0.233989	0.227752	0.256317	79	51	79
ALG14	98547	ENSG00000172339	199857	ALG14, UDP-N-acetylglucosaminyltransferase subunit	-1.13867	-1.67076	-1.46729	0.787201	0.691331	0.471163	194	113	106
GNG12	131993	ENSG00000172380	55970	G protein subunit gamma 12	-1.12489	1.08261	1.21782	30.5083	27.1211	33.0286	3677	2168	3634
INSL5	3516	ENSG00000172410	10022	insulin like 5	1	1	1	1e-06	1e-06	1e-06	0	0	0
FGGY	514010	ENSG00000172456	55277	FGGY carbohydrate kinase domain containing	1.04886	1.2002	1.1443	0.369548	0.387602	0.443532	115	80	126
RPL12P13	811	ENSG00000172746	-	-	-157427	-1.82578	86224.6	0.157427	1e-06	0.0862246	2	0	1
RXFP4	1240	ENSG00000173080	339403	relaxin family peptide/INSL5 receptor 4	1	34559.4	34559.4	1e-06	1e-06	0.0345594	0	0	1
HSPA6	2355	ENSG00000173110	3310	heat shock protein family A (Hsp70) member 6	10.3656	7.1887	-1.44194	0.531576	5.51013	3.82134	32	220	210
MTX1	5126	ENSG00000173171	4580	metaxin 1	-1.03362	1.09888	1.13583	15.1208	14.6289	16.6159	1267	813	1271
CKS1B	4599	ENSG00000173207	1163	CDC28 protein kinase regulatory subunit 1B	-1.11125	-1.01078	1.0994	66.806	60.1177	66.0935	3996	2385	3609
MAB21L3	23486	ENSG00000173212	126868	mab-21 like 3	1	1	1	1e-06	1e-06	1e-06	0	0	0
VANGL1	56255	ENSG00000173218	81839	VANGL planar cell polarity protein 1	-1.49231	-2.86605	-1.92055	1.16778	0.782533	0.407453	270	120	86
OR10K1	9284	ENSG00000173285	391109	olfactory receptor family 10 subfamily K member 1	1	1	1	1e-06	1e-06	1e-06	0	0	0
C1QB	8876	ENSG00000173369	713	complement C1q B chain	-26220.3	-26220.3	1	0.0262203	1e-06	1e-06	1	0	0
C1QA	3051	ENSG00000173372	712	complement C1q A chain	1	1	1	1e-06	1e-06	1e-06	0	0	0
DAB1	1551957	ENSG00000173406	1600	DAB1, reelin adaptor protein	-10365.8	-10365.8	1	0.0103658	1e-06	1e-06	2	0	0
ARV1	21753	ENSG00000173409	64801	ARV1 homolog, fatty acid homeostasis modulator	-1.22524	-1.11576	1.09812	4.45515	3.63615	3.99295	242	131	198
MICOS10	145419	ENSG00000173436	440574	mitochondrial contact site and cristae organizing system subunit 10	-1.03424	-1.24339	-1.20223	5.53257	5.34941	4.44958	775	497	569
NMNAT1	42074	ENSG00000173614	64802	nicotinamide nucleotide adenylyltransferase 1	-1.18058	1.37851	1.62744	0.755258	0.639733	1.04113	89	50	112
APOBEC4	7042	ENSG00000173627	403314	apolipoprotein B mRNA editing enzyme catalytic polypeptide like 4	1	1	1	1e-06	1e-06	1e-06	0	0	0
HSPB7	5567	ENSG00000173641	27129	heat shock protein family B (small) member 7	1.13999	1.01527	-1.12285	0.410217	0.467643	0.41648	41	31	38
UQCRH	13079	ENSG00000173660	7388	ubiquinol-cytochrome c reductase hinge protein	-1.01359	-1.01462	-1.00101	154.791	152.715	152.56	5306	3472	4774
TAS1R1	24449	ENSG00000173662	80835	taste 1 receptor member 1	-1.29414	-1.43199	-1.10651	1.13229	0.874935	0.790714	80	41	51
HES3	1387	ENSG00000173673	390992	hes family bHLH transcription factor 3	84624.7	1	-84624.7	1e-06	0.0846247	1e-06	0	1	0
TOMM20	19497	ENSG00000173726	9804	translocase of outer mitochondrial membrane 20	-1.16095	1.08266	1.25691	37.1066	31.9622	40.1737	3261	1863	3223
C1orf100	37029	ENSG00000173728	200159	chromosome 1 open reading frame 100	1	1	1	1e-06	1e-06	1e-06	0	0	0
PPIAP7	489	ENSG00000173810	-	peptidylprolyl isomerase A pseudogene 7	1	1	1	1e-06	1e-06	1e-06	0	0	0
PLK3	5614	ENSG00000173846	1263	polo like kinase 3	-1.137	1.97632	2.24707	2.82205	2.48202	5.57728	240	140	433
PIFO	6414	ENSG00000173947	128344	primary cilia formation	-9906.47	-9906.47	1	0.00990647	1e-06	1e-06	1	0	0
GNG5	8257	ENSG00000174021	2787	G protein subunit gamma 5	-1.04713	-1.08094	-1.03229	123.362	117.81	114.124	3557	2253	3004
CD34	30431	ENSG00000174059	947	CD34 molecule	-1.49231	-4.10801	-2.75279	0.0381913	0.0255921	0.0092968	9	4	2
CYB561D1	8881	ENSG00000174151	284613	cytochrome b561 family member D1	-1.80886	-2.77653	-1.53496	4.53772	2.50861	1.63431	660	242	217
SELP	41345	ENSG00000174175	6403	selectin P	1	1	1	1e-06	1e-06	1e-06	0	0	0
PHLDA3	4855	ENSG00000174307	23612	pleckstrin homology like domain family A member 3	-1.39177	-1.83411	-1.31782	8.24052	5.9209	4.49294	661	315	329
GLIS1	231870	ENSG00000174332	148979	GLIS family zinc finger 1	-1.21596	1.19501	1.45307	0.138236	0.113685	0.165192	11	6	12
PODN	23451	ENSG00000174348	127435	podocan	-7983.81	1.09542	8745.63	0.00798381	1e-06	0.00874563	1	0	1
EXO1	47182	ENSG00000174371	9156	exonuclease 1	-1.15615	1.10997	1.28329	7.82981	6.77233	8.69088	828	475	839
SLC26A9	30413	ENSG00000174502	115019	solute carrier family 26 member 9	1	7614.36	7614.36	1e-06	1e-06	0.00761436	0	0	1
MFSD4A	34034	ENSG00000174514	148808	major facilitator superfamily domain containing 4A	2.63853	1.09542	-2.40869	0.0270264	0.0713098	0.0296053	4	7	4
TMEM81	1332	ENSG00000174529	388730	transmembrane protein 81	-1.60576	-1.99967	-1.24531	1.35101	0.841355	0.67562	46	19	21
GOLT1A	15826	ENSG00000174567	127845	golgi transport 1A	-1.16068	1.09542	1.27144	0.266127	0.229284	0.291521	7	4	7
AKIRIN1	14784	ENSG00000174574	79647	akirin 1	-1.06925	-1.07185	-1.00243	61.8246	57.8204	57.6802	4248	2635	3618
ANGEL2	23686	ENSG00000174606	90806	angel homolog 2	-1.30978	-1.40215	-1.07053	2.51288	1.91855	1.79216	470	238	306
PDZK1	37297	ENSG00000174827	5174	PDZ domain containing 1	2.80007	2.19084	-1.27808	0.110421	0.309187	0.241916	7	13	14
GLMN	52586	ENSG00000174842	11146	glomulin, FKBP associated protein	1.14643	-1.00557	-1.15282	5.83449	6.68884	5.80217	434	330	394
AMY1B	9266	ENSG00000174876	276	amylase, alpha 1B (salivary)	1	1	1	1e-06	1e-06	1e-06	0	0	0
CD164L2	4158	ENSG00000174950	388611	CD164 molecule like 2	1	1	1	1e-06	1e-06	1e-06	0	0	0
PDIK1L	14391	ENSG00000175087	149420	PDLIM1 interacting kinase 1 like	1.05428	1.29309	1.22652	1.14102	1.20295	1.47544	133	93	157
MARCKSL1	2395	ENSG00000175130	65108	MARCKS like 1	-1.39015	-1.79905	-1.29415	333.816	240.13	185.551	13192	6294	6694
SH3BP5L	15470	ENSG00000175137	80851	SH3 binding domain protein 5 like	1.21013	1.38588	1.14524	5.74781	6.95559	7.9658	841	675	1064
OR2T1	4973	ENSG00000175143	26696	olfactory receptor family 2 subfamily T member 1	1	1	1	1e-06	1e-06	1e-06	0	0	0
TMEM51-AS1	41423	ENSG00000175147	200197	TMEM51 antisense RNA 1	-2.65299	-1.56496	1.69525	0.0596276	0.0224756	0.0381018	12	3	7
NPPA	2637	ENSG00000175206	4878	natriuretic peptide A	1	1	1	1e-06	1e-06	1e-06	0	0	0
C1orf127	35567	ENSG00000175262	148345	chromosome 1 open reading frame 127	1	47974.9	47974.9	1e-06	1e-06	0.0479749	0	0	4
CENPS	12376	ENSG00000175279	378708	centromere protein S	-1.11044	1.01116	1.12283	4.94603	4.45412	5.00122	221	132	204
DRD5P2	3102	ENSG00000175658	-	dopamine receptor D5 pseudogene 2	1	106495	106495	1e-06	1e-06	0.106495	0	0	5
KDF1	10907	ENSG00000175707	126695	keratinocyte differentiation factor 1	1	1	1	1e-06	1e-06	1e-06	0	0	0
AURKAIP1	1766	ENSG00000175756	54998	aurora kinase A interacting protein 1	-1.10449	-1.24799	-1.12993	46.5276	42.126	37.2819	1985	1192	1452
SFN	1308	ENSG00000175793	2810	stratifin	-1.21596	-2.00836	-1.65167	0.328996	0.270566	0.163813	11	6	5
DENND2C	87575	ENSG00000175984	163259	DENN domain containing 2C	1.11096	-1.02029	-1.1335	0.100269	0.111395	0.0982748	19	14	17
B3GALT6	2816	ENSG00000176022	126792	beta-1,3-galactosyltransferase 6	-1.75108	-1.22128	1.43381	9.68292	5.52969	7.92853	697	264	521
ZNF683	12889	ENSG00000176083	257101	zinc finger protein 683	1	1	1	1e-06	1e-06	1e-06	0	0	0
CRYBG2	38383	ENSG00000176092	55057	crystallin beta-gamma domain containing 2	8554.52	12430.3	1.45307	1e-06	0.00855452	0.0124303	0	1	2
HMGB4	4317	ENSG00000176256	127540	high mobility group box 4	1	1	1	1e-06	1e-06	1e-06	0	0	0
ZBTB8OS	50732	ENSG00000176261	339487	zinc finger and BTB domain containing 8 opposite strand	1.06885	-1.35425	-1.44749	7.95487	8.50256	5.87402	718	509	484
AL138899.1	5956	ENSG00000176320	-	-	-19570.1	1.09542	21437.5	0.0195701	1e-06	0.0214375	1	0	1
PFN1P10	327	ENSG00000176378	-	profilin 1 pseudogene 10	1	1	1	1e-06	1e-06	1e-06	0	0	0
RNPEP	23776	ENSG00000176393	6051	arginyl aminopeptidase	-1.05578	-1.06864	-1.01218	16.7806	15.8939	15.7027	1482	931	1266
CLK2	15624	ENSG00000176444	1196	CDC like kinase 2	-1.14604	1.34666	1.54333	17.9989	15.7053	24.2384	1683	974	2069
LINC00303	8819	ENSG00000176754	-	long intergenic non-protein coding RNA 303	1	1	1	1e-06	1e-06	1e-06	0	0	0
KRT18P28	1332	ENSG00000176855	-	keratin 18 pseudogene 28	44281.8	1	-44281.8	1e-06	0.0442818	1e-06	0	1	0
MTHFR	21198	ENSG00000177000	4524	methylenetetrahydrofolate reductase	-1.3645	-1.41409	-1.03634	1.29009	0.945468	0.912312	395	192	255
LINC00982	8823	ENSG00000177133	440556	long intergenic non-protein coding RNA 982	-1.58051	-2.08661	-1.32021	0.897667	0.567962	0.430204	112	47	49
NUDT4B	1206	ENSG00000177144	440672	nudix hydrolase 4B	-1.01845	1.05485	1.07431	10.51	10.3197	11.0865	324	211	312
OR2T35	8923	ENSG00000177151	403244	olfactory receptor family 2 subfamily T member 35	1	1	1	1e-06	1e-06	1e-06	0	0	0
NAP1L4P1	1157	ENSG00000177173	-	nucleosome assembly protein 1 like 4 pseudogene 1	1	1	1	1e-06	1e-06	1e-06	0	0	0
OR14C36	939	ENSG00000177174	127066	olfactory receptor family 14 subfamily C member 36	1	1	1	1e-06	1e-06	1e-06	0	0	0
RIMKLA	43441	ENSG00000177181	284716	ribosomal modification protein rimK like family member A	-1.4094	-1.41083	-1.00101	0.0625166	0.0443568	0.0443119	17	8	11
OR2M7	939	ENSG00000177186	391196	olfactory receptor family 2 subfamily M member 7	1	1	1	1e-06	1e-06	1e-06	0	0	0
OR2T12	13286	ENSG00000177201	127064	olfactory receptor family 2 subfamily T member 12	1	1	1	1e-06	1e-06	1e-06	0	0	0
OR2T33	8060	ENSG00000177212	391195	olfactory receptor family 2 subfamily T member 33	3.01546	1.09542	-2.75279	0.00946773	0.0285496	0.0103712	1	2	1
OR2M1P	951	ENSG00000177233	388762	olfactory receptor family 2 subfamily M member 1 pseudogene	1	1	1	1e-06	1e-06	1e-06	0	0	0
KCNA3	2476	ENSG00000177272	3738	potassium voltage-gated channel subfamily A member 3	1	1	1	1e-06	1e-06	1e-06	0	0	0
OR2AJ1	10451	ENSG00000177275	127608	olfactory receptor family 2 subfamily AJ member 1	1	1	1	1e-06	1e-06	1e-06	0	0	0
KCNA2	111638	ENSG00000177301	3737	potassium voltage-gated channel subfamily A member 2	-1.49231	-1.77293	-1.18804	0.83063	0.556607	0.468507	369	164	190
UBE2U	63742	ENSG00000177414	148581	ubiquitin conjugating enzyme E2 U	1	1	1	1e-06	1e-06	1e-06	0	0	0
AL161742.1	584	ENSG00000177452	-	-	1	1	1	1e-06	1e-06	1e-06	0	0	0
OR2T8	1705	ENSG00000177462	343172	olfactory receptor family 2 subfamily T member 8	1	1	1	1e-06	1e-06	1e-06	0	0	0
OR2G3	930	ENSG00000177476	81469	olfactory receptor family 2 subfamily G member 3	1	1	1	1e-06	1e-06	1e-06	0	0	0
OR2G2	954	ENSG00000177489	81470	olfactory receptor family 2 subfamily G member 2	1	1	1	1e-06	1e-06	1e-06	0	0	0
OR2B11	8988	ENSG00000177535	127623	olfactory receptor family 2 subfamily B member 11	1	1	1	1e-06	1e-06	1e-06	0	0	0
NHLH2	7541	ENSG00000177551	4808	nescient helix-loop-helix 2	1	1	1	1e-06	1e-06	1e-06	0	0	0
AL953897.1	2543	ENSG00000177553	-	-	1	1	1	1e-06	1e-06	1e-06	0	0	0
JUN	3540	ENSG00000177606	3725	Jun proto-oncogene, AP-1 transcription factor subunit	3.35029	2.76435	-1.21196	16.4218	55.0179	45.3958	1486	3302	3750
PGBD5	111843	ENSG00000177614	79605	piggyBac transposable element derived 5	-1.76607	-1.92769	-1.09151	3.15551	1.78674	1.63694	908	341	430
GBA	10248	ENSG00000177628	2629	glucosylceramidase beta	-1.02895	1.11913	1.15152	16.3539	15.8938	18.3021	1525	983	1558
AGTRAP	18719	ENSG00000177674	57085	angiotensin II receptor associated protein	-1.23899	-1.14217	1.08476	4.32175	3.48814	3.78379	269	144	215
FAM87B	2467	ENSG00000177757	400728	family with sequence similarity 87 member B	1	1	1	1e-06	1e-06	1e-06	0	0	0
CDKN2AIPNLP1	302	ENSG00000177770	-	CDKN2A interacting protein N-terminal like pseudogene 1	1	1	1	1e-06	1e-06	1e-06	0	0	0
AL162595.1	12748	ENSG00000177788	-	-	-1.3265	-67741.4	-51067.9	0.0677414	0.0510679	1e-06	2	1	0
TMEM78	2175	ENSG00000177800	-	transmembrane protein 78	1	1	1	1e-06	1e-06	1e-06	0	0	0
KCNJ10	71833	ENSG00000177807	3766	potassium voltage-gated channel subfamily J member 10	-1.16068	-2.13008	-1.83519	0.0416494	0.0358834	0.019553	7	4	3
SVBP	10346	ENSG00000177868	374969	small vasohibin binding protein	-1.01497	-1.04065	-1.0253	14.6016	14.3862	14.0312	505	330	443
ZBTB41	46863	ENSG00000177888	360023	zinc finger and BTB domain containing 41	1.00885	1.66327	1.64868	1.2428	1.25379	2.0671	272	182	413
RPS27	1401	ENSG00000177954	6232	ribosomal protein S27	-1.01129	1.11877	1.13139	498.401	492.839	557.594	13186	8648	13467
DMAP1	7227	ENSG00000178028	55929	DNA methyltransferase 1 associated protein 1	1.09269	1.46863	1.34405	8.22379	8.98604	12.0777	1177	853	1578
BOLA1	12909	ENSG00000178096	51027	bolA family member 1	-1.38679	1.19068	1.65122	1.84759	1.33227	2.19988	69	33	75
PDE4DIP	240106	ENSG00000178104	9659	phosphodiesterase 4D interacting protein	-1.13436	-1.4987	-1.32119	0.869568	0.766573	0.580214	614	359	374
CCDC185	2054	ENSG00000178395	164127	coiled-coil domain containing 185	1	1	1	1e-06	1e-06	1e-06	0	0	0
CTNNBIP1	62061	ENSG00000178585	56998	catenin beta interacting protein 1	-1.2415	-1.33124	-1.07228	10.4392	8.40854	7.84174	891	476	611
GAPDHP29	985	ENSG00000178596	-	glyceraldehyde 3 phosphate dehydrogenase pseudogene 29	1	1	1	1e-06	1e-06	1e-06	0	0	0
AL450998.1	438	ENSG00000178715	-	-	-1.98975	-1.36934	1.45307	0.26795	0.134665	0.195679	3	1	2
RIIAD1	19373	ENSG00000178796	284485	regulatory subunit of type II PKA R-subunit (RIIa) domain containing 1	1	1	1	1e-06	1e-06	1e-06	0	0	0
TMEM52	1690	ENSG00000178821	339456	transmembrane protein 52	1.07091	-1.35666	-1.45286	2.61619	2.80171	1.92841	107	76	72
RNF186	1255	ENSG00000178828	54546	ring finger protein 186	1	1	1	1e-06	1e-06	1e-06	0	0	0
HYI	2987	ENSG00000178922	81888	hydroxypyruvate isomerase (putative)	-1.3265	-3.65156	-2.75279	0.0571105	0.0430536	0.01564	4	2	1
ERICH3	105676	ENSG00000178965	127254	glutamate rich 3	1	4854.83	4854.83	1e-06	1e-06	0.00485483	0	0	1
TAS1R2	20084	ENSG00000179002	80834	taste 1 receptor member 2	1	1	1	1e-06	1e-06	1e-06	0	0	0
KLHDC7A	5145	ENSG00000179023	127707	kelch domain containing 7A	1	8329.18	8329.18	1e-06	1e-06	0.00832918	0	0	1
RCC2	32918	ENSG00000179051	55920	regulator of chromosome condensation 2	-1.10359	-1.40368	-1.27192	67.8066	61.4417	48.3062	7070	4249	4598
DPM3	705	ENSG00000179085	54344	dolichyl-phosphate mannosyltransferase subunit 3	-1.17	1.24892	1.46124	9.87451	8.43975	12.3325	157	89	179
FUCA1	23218	ENSG00000179163	2517	alpha-L-fucosidase 1	-1.16941	1.55321	1.81634	1.28045	1.09495	1.98881	67	38	95
HNRNPCL1	1318	ENSG00000179172	343069	heterogeneous nuclear ribonucleoprotein C-like 1	1	1	1	1e-06	1e-06	1e-06	0	0	0
TMEM125	4020	ENSG00000179178	128218	transmembrane protein 125	4.52319	2.19084	-2.06459	0.0182978	0.0827644	0.0400876	1	3	2
CATSPERE	186801	ENSG00000179397	257044	catsper channel auxiliary subunit epsilon	6.03092	5.47711	-1.10111	0.00882886	0.0532461	0.0483566	1	4	5
VWA1	8022	ENSG00000179403	64856	von Willebrand factor A domain containing 1	-1.37281	-2.14067	-1.55933	5.72328	4.16901	2.67359	741	358	316
HNRNPCL4	882	ENSG00000179412	101060301	heterogeneous nuclear ribonucleoprotein C-like 4	1	1	1	1e-06	1e-06	1e-06	0	0	0
LINC01699	2217	ENSG00000179452	100287948	-	1	1	1	1e-06	1e-06	1e-06	0	0	0
ZBTB18	8538	ENSG00000179456	10472	zinc finger and BTB domain containing 18	-1.02999	1.11098	1.1443	10.5764	10.2685	11.7502	1056	680	1071
HTR1D	2835	ENSG00000179546	3352	5-hydroxytryptamine receptor 1D	41610.9	60463.6	1.45307	1e-06	0.0416109	0.0604636	0	2	4
NBPF17P	40426	ENSG00000179571	-	NBPF member 17, pseudogene	1	1	1	1e-06	1e-06	1e-06	0	0	0
FCER1A	18511	ENSG00000179639	2205	Fc fragment of IgE receptor Ia	1	1	1	1e-06	1e-06	1e-06	0	0	0
AL450998.2	13674	ENSG00000179743	729614	-	-2.50561	-4.77512	-1.90577	1.0757	0.429317	0.225272	68	18	13
PIK3CD-AS1	1977	ENSG00000179840	-	PIK3CD antisense RNA 1	1	1	1	1e-06	1e-06	1e-06	0	0	0
CITED4	1316	ENSG00000179862	163732	Cbp/p300 interacting transactivator with Glu/Asp rich carboxy-terminal domain 4	-1.94151	-1.06504	1.82295	4.78604	2.46511	4.49377	161	55	138
C1orf194	7907	ENSG00000179902	127003	chromosome 1 open reading frame 194	1	34699.3	34699.3	1e-06	1e-06	0.0346993	0	0	1
ITLN1	8641	ENSG00000179914	55600	intelectin 1	1	1	1	1e-06	1e-06	1e-06	0	0	0
ZNF648	7143	ENSG00000179930	127665	zinc finger protein 648	-1.07778	-1.07887	-1.00101	0.139372	0.129314	0.129183	13	8	11
TRNAU1AP	25461	ENSG00000180098	54952	tRNA selenocysteine 1 associated protein 1	-1.06001	1.1352	1.20333	3.24871	3.06478	3.68794	358	224	371
RCC1	33358	ENSG00000180198	1104	regulator of chromosome condensation 1	-1.114	-1.46081	-1.31132	46.9991	42.1895	32.1733	4671	2781	2919
PLD5	441711	ENSG00000180287	200150	phospholipase D family member 5	-8197.1	1.09542	8979.28	0.0081971	1e-06	0.00897928	2	0	2
OR10AA1P	937	ENSG00000180409	-	olfactory receptor family 10 subfamily AA member 1 pseudogene	1	1	1	1e-06	1e-06	1e-06	0	0	0
OR6K6	1172	ENSG00000180433	128371	olfactory receptor family 6 subfamily K member 6	1	1	1	1e-06	1e-06	1e-06	0	0	0
OR6K4P	955	ENSG00000180437	-	olfactory receptor family 6 subfamily K member 4 pseudogene	1	1	1	1e-06	1e-06	1e-06	0	0	0
MIGA1	99916	ENSG00000180488	374986	mitoguardin 1	-1.10784	1.36928	1.51694	1.17424	1.05993	1.60786	304	182	380
YOD1	9132	ENSG00000180667	55432	YOD1 deubiquitinase	1	1	1	1e-06	1e-06	1e-06	0	0	0
OR10K2	8028	ENSG00000180708	391107	olfactory receptor family 10 subfamily K member 2	1	1	1	1e-06	1e-06	1e-06	0	0	0
GPR157	28798	ENSG00000180758	80045	G protein-coupled receptor 157	1.16979	-2.11791	-2.47751	0.42779	0.500425	0.201987	58	45	25
PDIA3P1	6879	ENSG00000180867	171423	protein disulfide isomerase family A member 3 pseudogene 1	-1.3265	-4.26016	-3.21158	0.580179	0.437377	0.136187	42	21	9
LINC01555	6791	ENSG00000180869	-	long intergenic non-protein coding RNA 1555	1	1	1	1e-06	1e-06	1e-06	0	0	0
GREM2	122583	ENSG00000180875	64388	gremlin 2, DAN family BMP antagonist	1.09494	1.19871	1.09477	11.3259	12.4012	13.5765	1209	878	1323
C1orf105	48147	ENSG00000180999	92346	chromosome 1 open reading frame 105	-1.21596	-1.7651	-1.45162	29.6348	24.3716	16.7893	1309	714	677
FCRL6	15747	ENSG00000181036	343413	Fc receptor like 6	1.50773	2.19084	1.45307	0.0146136	0.0220334	0.0320161	1	1	2
SDCCAG3P2	1023	ENSG00000181101	-	serologically defined colon cancer antigen 3 pseudogene 2	1	1	1	1e-06	1e-06	1e-06	0	0	0
HIST3H2BA	524	ENSG00000181201	-	histone cluster 3 H2B family member a (pseudogene)	1	1	1	1e-06	1e-06	1e-06	0	0	0
HIST3H2A	895	ENSG00000181218	92815	histone cluster 3 H2A	1.32576	2.5308	1.90894	2.53519	3.36107	6.41607	58	51	134
DLSTP1	1354	ENSG00000181227	-	-	1	1	1	1e-06	1e-06	1e-06	0	0	0
ZNF678	113901	ENSG00000181450	339500	zinc finger protein 678	-1.47645	1.21309	1.79107	2.24675	1.52173	2.72552	512	230	567
GPR88	3883	ENSG00000181656	54112	G protein-coupled receptor 88	1.50773	-11202.9	-16891	0.0112029	0.016891	1e-06	1	1	0
AMIGO1	5561	ENSG00000181754	57463	adhesion molecule with Ig like domain 1	-1.27979	-1.88069	-1.46953	6.25504	4.88756	3.32593	822	426	399
GPR3	3193	ENSG00000181773	2827	G protein-coupled receptor 3	-1.09328	-1.19018	-1.08863	12.1005	11.068	10.167	661	401	507
LSM10	6671	ENSG00000181817	84967	LSM10, U7 small nuclear RNA associated	-1.1901	-1.22774	-1.03163	18.1316	15.2354	14.7683	698	389	519
IBA57	16454	ENSG00000181873	200205	IBA57, iron-sulfur cluster assembly	-1.25241	-1.00333	1.24825	1.35756	1.08396	1.35305	355	188	323
SNRPE	9554	ENSG00000182004	6635	small nuclear ribonucleoprotein polypeptide E	-1.00081	-1.2269	-1.2259	42.7694	42.7346	34.8598	2274	1507	1692
FAM89A	21297	ENSG00000182118	375061	family with sequence similarity 89 member A	-1.24294	-1.69741	-1.36564	3.87624	3.11861	2.28362	238	127	128
TDRKH	21310	ENSG00000182134	11022	tudor and KH domain containing	1.08441	1.35242	1.24716	1.99752	2.16612	2.70149	260	187	321
SHISAL2A	36516	ENSG00000182183	348378	shisa like 2A	1	31932.6	31932.6	1e-06	1e-06	0.0319326	0	0	2
PRAMEF8	4140	ENSG00000182330	391002	PRAME family member 8	1	1	1	1e-06	1e-06	1e-06	0	0	0
PAQR7	10044	ENSG00000182749	164091	progestin and adipoQ receptor family member 7	1.00515	-2.73867	-2.75279	0.0355966	0.03578	0.0129978	3	2	1
OR2T29	5861	ENSG00000182783	343563	olfactory receptor family 2 subfamily T member 29	1	1	1	1e-06	1e-06	1e-06	0	0	0
C1orf116	14235	ENSG00000182795	79098	chromosome 1 open reading frame 116	1	1	1	1e-06	1e-06	1e-06	0	0	0
ACBD3	42063	ENSG00000182827	64746	acyl-CoA binding domain containing 3	-1.05764	1.3221	1.39831	10.3769	9.81139	13.7194	952	597	1149
LCK	34927	ENSG00000182866	3932	LCK proto-oncogene, Src family tyrosine kinase	2.2616	1.64313	-1.37639	0.0234326	0.052995	0.0385028	2	3	3
PRKCZ-AS1	2596	ENSG00000182873	-	-	1.59642	-2.21702	-3.5393	0.383536	0.612285	0.172996	17	18	7
TCHHL1	4924	ENSG00000182898	126637	trichohyalin like 1	1	1	1	1e-06	1e-06	1e-06	0	0	0
RGS7	581716	ENSG00000182901	6000	regulator of G protein signaling 7	1.03269	1.51558	1.4676	3.32716	3.43593	5.04258	219	150	303
FAM43B	2448	ENSG00000183114	163933	family with sequence similarity 43 member B	-1.65812	-1.61658	1.0257	1.35836	0.819214	0.840267	85	34	48
RABIF	10179	ENSG00000183155	5877	RAB interacting factor	-1.30451	1.02773	1.34068	5.73126	4.39341	5.89017	356	181	334
SELENOF	51980	ENSG00000183291	9403	selenoprotein F	-1.01742	1.22487	1.2462	36.0991	35.4812	44.2165	2031	1324	2271
RPSAP19	880	ENSG00000183298	-	-	-1.10541	-1.82578	-1.65167	0.444553	0.40216	0.243486	10	6	5
OR2T34	957	ENSG00000183310	127068	olfactory receptor family 2 subfamily T member 34	1	1	1	1e-06	1e-06	1e-06	0	0	0
EPHA10	51254	ENSG00000183317	284656	EPH receptor A10	-9597.81	-9597.81	1	0.00959781	1e-06	1e-06	2	0	0
GBP6	22404	ENSG00000183347	163351	guanylate binding protein family member 6	-13097	-13097	1	0.013097	1e-06	1e-06	1	0	0
FHL3	8837	ENSG00000183386	2275	four and a half LIM domains 3	-1.23112	-1.07724	1.14285	16.3784	13.3036	15.2041	839	452	711
SF3A3	33101	ENSG00000183431	10946	splicing factor 3a subunit 3	-1.02411	-1.04758	-1.02291	62.9808	61.4979	60.1205	6269	4060	5463
TENT5C	22342	ENSG00000183508	54855	terminal nucleotidyltransferase 5C	1.18791	-1.43454	-1.70411	0.228331	0.271236	0.159166	33	26	21
UTP11	15563	ENSG00000183520	51118	UTP11, small subunit processome component	1.09249	-1.02878	-1.12393	32.5601	35.5715	31.6491	2814	2039	2497
HMGN3P1	193	ENSG00000183586	-	high mobility group nucleosomal binding domain 3 pseudogene 1	1	1	1	1e-06	1e-06	1e-06	0	0	0
HIST2H3D	411	ENSG00000183598	126961	histone cluster 2 H3 family member d	-1.76866	-7.30312	-4.12918	0.761473	0.430536	0.104267	8	3	1
FAM167B	1635	ENSG00000183615	84734	family with sequence similarity 167 member B	-1.98975	-2.73867	-1.37639	0.247861	0.124569	0.0905039	6	2	2
BMP8A	38234	ENSG00000183682	353500	bone morphogenetic protein 8a	1.05173	-1.2996	-1.36683	1.42295	1.49656	1.09491	205	143	144
TMEM50A	24045	ENSG00000183726	23585	transmembrane protein 50A	-1.02709	-1.0815	-1.05298	14.0886	13.7171	13.0269	1084	700	915
SLC35F3	419836	ENSG00000183780	148641	solute carrier family 35 member F3	-22698.4	-1.82578	12432.1	0.0226984	1e-06	0.0124321	2	0	1
LIN9	78721	ENSG00000183814	286826	lin-9 DREAM MuvB core complex component	1.14959	1.20785	1.05068	3.00318	3.45243	3.62741	341	260	376
ANKRD45	60302	ENSG00000183831	339416	ankyrin repeat domain 45	-1.3265	-1.82578	-1.37639	0.0268778	0.0202622	0.0147213	2	1	1
KIRREL1	106990	ENSG00000183853	55243	kirre like nephrin family adhesion molecule 1	-1.09484	-1.00625	1.08804	30.3692	27.7384	30.1804	6111	3702	5544
IQGAP3	47200	ENSG00000183856	128239	IQ motif containing GTPase activating protein 3	1.18108	1.19966	1.01573	13.6592	16.1325	16.3863	2354	1844	2578
SRARP	4572	ENSG00000183888	149563	steroid receptor associated and regulated protein	1	1	1	1e-06	1e-06	1e-06	0	0	0
DUSP5P1	1139	ENSG00000183929	574029	dual specificity phosphatase 5 pseudogene 1	1.1308	-3.65156	-4.12918	0.137386	0.155356	0.0376239	4	3	1
ST6GALNAC3	559858	ENSG00000184005	256435	ST6 N-acetylgalactosaminide alpha-2,6-sialyltransferase 3	-1.29789	-1.21152	1.07129	2.70677	2.08552	2.23419	499	255	376
PTP4A2	38436	ENSG00000184007	8073	protein tyrosine phosphatase type IVA, member 2	-1.0339	-1.07162	-1.03649	42.719	41.3183	39.8638	7325	4699	6240
OR2T10	7214	ENSG00000184022	127069	olfactory receptor family 2 subfamily T member 10	1	1	1	1e-06	1e-06	1e-06	0	0	0
CNTN2	35353	ENSG00000184144	6900	contactin 2	-12388.6	1.53359	18999	0.0123886	1e-06	0.018999	5	0	7
SPRR4	1927	ENSG00000184148	163778	small proline rich protein 4	1	1	1	1e-06	1e-06	1e-06	0	0	0
OR10J5	930	ENSG00000184155	127385	olfactory receptor family 10 subfamily J member 5	1	1	1	1e-06	1e-06	1e-06	0	0	0
C1QTNF12	4277	ENSG00000184163	388581	C1q and TNF related 12	1.09653	-2.51045	-2.75279	0.23987	0.263025	0.0955487	11	8	4
HIST2H2AC	390	ENSG00000184260	8338	histone cluster 2 H2A family member c	-1.98975	-1.82578	1.08981	1.20371	0.604958	0.659286	12	4	6
HIST2H2AB	530	ENSG00000184270	317772	histone cluster 2 H2A family member b	1.50773	-1.82578	-2.75279	0.147625	0.222579	0.0808559	2	2	1
TACSTD2	2351	ENSG00000184292	4070	tumor associated calcium signal transducer 2	50177.3	1	-50177.3	1e-06	0.0501773	1e-06	0	2	0
MROH7	68513	ENSG00000184313	374977	maestro heat like repeat family member 7	-4304.65	-4304.65	1	0.00430465	1e-06	1e-06	1	0	0
S100A7A	6703	ENSG00000184330	338324	S100 calcium binding protein A7A	1	1	1	1e-06	1e-06	1e-06	0	0	0
CSF1	20751	ENSG00000184371	1435	colony stimulating factor 1	1.02027	-1.23055	-1.25549	2.97998	3.04038	2.42166	399	270	296
A3GALT2	14333	ENSG00000184389	127550	alpha 1,3-galactosyltransferase 2	1	1	1	1e-06	1e-06	1e-06	0	0	0
NCMAP	53242	ENSG00000184454	400746	non-compact myelin associated protein	1	1	1	1e-06	1e-06	1e-06	0	0	0
PDE4B	582066	ENSG00000184588	5142	phosphodiesterase 4B	-1.63601	1.36188	2.22805	0.32418	0.198153	0.441493	74	30	92
FAM19A3	6817	ENSG00000184599	284467	family with sequence similarity 19 member A3, C-C motif chemokine like	-1.3265	1.09542	1.45307	0.0610307	0.0460089	0.0668543	2	1	2
ZBTB40	102320	ENSG00000184677	9923	zinc finger and BTB domain containing 40	-1.05367	1.1071	1.16651	6.80526	6.45865	7.53408	1595	1004	1612
HIST2H2BE	2194	ENSG00000184678	8349	histone cluster 2 H2B family member e	1.41675	1.16152	-1.21973	2.06837	2.93035	2.40246	116	109	123
MGAT4EP	6960	ENSG00000184774	-	MGAT4 family member E, pseudogene	20990.5	1	-20990.5	1e-06	0.0209905	1e-06	0	1	0
CLCNKB	13573	ENSG00000184908	1188	chloride voltage-gated channel Kb	1.35696	1.97176	1.45307	0.133109	0.180623	0.262458	10	9	18
SLC2A3P2	1480	ENSG00000185031	-	solute carrier family 2 member 3 pseudogene 2	1	1	1	1e-06	1e-06	1e-06	0	0	0
MANEAL	7336	ENSG00000185090	149175	mannosidase endo-alpha like	-1.13783	-1.19593	-1.05106	17.7456	15.596	14.8383	1369	798	1045
FAF1	523240	ENSG00000185104	11124	Fas associated factor 1	-1.09693	1.21923	1.33741	12.0591	10.9935	14.7027	2327	1407	2590
MIXL1	3437	ENSG00000185155	83881	Mix paired-like homeobox	-38561.5	-1.82578	21120.6	0.0385615	1e-06	0.0211206	2	0	1
PGBD2	13751	ENSG00000185220	267002	piggyBac transposable element derived 2	1.04073	-1.18571	-1.23401	1.2108	1.26012	1.02116	113	78	87
GAPDHP24	983	ENSG00000185221	-	glyceraldehyde 3 phosphate dehydrogenase pseudogene 24	1	1	1	1e-06	1e-06	1e-06	0	0	0
ZBTB37	35468	ENSG00000185278	84614	zinc finger and BTB domain containing 37	-1.17481	1.1857	1.39297	1.46321	1.24549	1.73493	728	411	788
SMYD3	757971	ENSG00000185420	64754	SET and MYND domain containing 3	-1.03801	1.16086	1.20499	2.56758	2.47356	2.98061	385	246	408
IFNLR1	33792	ENSG00000185436	163702	interferon lambda receptor 1	1	1	1	1e-06	1e-06	1e-06	0	0	0
ROR1	407482	ENSG00000185483	4919	receptor tyrosine kinase like orphan receptor 1	1.01951	1.20496	1.1819	1.22252	1.24638	1.47309	210	142	231
AC138393.1	17870	ENSG00000185495	100287497	-	-1.0612	1.32363	1.40464	0.288005	0.271396	0.381213	24	15	29
MUC1	7093	ENSG00000185499	4582	mucin 1, cell surface associated	-1.10088	-1.11698	-1.01462	3.35889	3.05108	3.00711	405	244	331
FAM131C	15883	ENSG00000185519	348487	family with sequence similarity 131 member C	-2.15556	1.26395	2.72451	0.295679	0.137171	0.373723	13	4	15
SPATA45	17509	ENSG00000185523	149643	spermatogenesis associated 45	1	1	1	1e-06	1e-06	1e-06	0	0	0
PBX1	343713	ENSG00000185630	5087	PBX homeobox 1	-1.20795	-1.08012	1.11835	2.19942	1.82079	2.03628	1182	649	999
POU3F1	2184	ENSG00000185668	5453	POU class 3 homeobox 1	-2.10029	-2.47785	-1.17977	0.680671	0.324085	0.274703	38	12	14
AL035411.1	690	ENSG00000185839	204	-	170966	372640	2.17961	1e-06	0.170966	0.37264	0	2	6
DNAH14	503031	ENSG00000185842	127602	dynein axonemal heavy chain 14	1.20618	1.96023	1.62515	0.37744	0.455262	0.739868	190	152	340
CCDC190	44358	ENSG00000185860	339512	coiled-coil domain containing 190	1	1	1	1e-06	1e-06	1e-06	0	0	0
PRSS38	30778	ENSG00000185888	339501	serine protease 38	46553.6	33822.9	-1.37639	1e-06	0.0465536	0.0338229	0	1	1
RNPC3	29549	ENSG00000185946	55599	RNA binding region (RNP1, RRM) containing 3	1.21917	-1.18139	-1.44031	2.38131	2.90322	2.01569	418	338	323
LCE3A	270	ENSG00000185962	353142	late cornified envelope 3A	1	1	1	1e-06	1e-06	1e-06	0	0	0
LCE3E	1119	ENSG00000185966	353145	late cornified envelope 3E	1	1	1	1e-06	1e-06	1e-06	0	0	0
LEMD1	74577	ENSG00000186007	93273	LEM domain containing 1	1	123497	123497	1e-06	1e-06	0.123497	0	0	3
MATN1-AS1	8324	ENSG00000186056	100129196	MATN1 antisense RNA 1	-2.46349	1.05329	2.59477	0.252768	0.102605	0.266238	26	7	25
AIDA	45198	ENSG00000186063	64853	axin interactor, dorsalization associated	-1.11583	-1.12627	-1.00935	14.1988	12.7249	12.607	1536	913	1245
NBPF6	20721	ENSG00000186086	653149	NBPF member 6	4.95397	-105895	-524601	0.105895	0.524601	1e-06	7	23	0
OR4F5	6167	ENSG00000186092	79501	olfactory receptor family 4 subfamily F member 5	1	1	1	1e-06	1e-06	1e-06	0	0	0
AGBL4	1491101	ENSG00000186094	84871	ATP/GTP binding protein like 4	-1.8571	1.48664	2.76084	0.0729863	0.0393013	0.108505	14	5	19
TEX38	4740	ENSG00000186118	374973	testis expressed 38	1	1	1	1e-06	1e-06	1e-06	0	0	0
POLR3C	20315	ENSG00000186141	10623	RNA polymerase III subunit C	1.04532	1.40669	1.3457	12.2117	12.7651	17.178	1464	1015	1880
UBL4B	1478	ENSG00000186150	164153	ubiquitin like 4B	-26468.6	-26468.6	1	0.0264686	1e-06	1e-06	1	0	0
CYP4Z1	51088	ENSG00000186160	199974	cytochrome P450 family 4 subfamily Z member 1	26191.6	1	-26191.6	1e-06	0.0261916	1e-06	0	1	0
EDARADD	154659	ENSG00000186197	128178	EDAR associated death domain	1.05541	-1.44141	-1.52128	0.294509	0.310829	0.204321	30	21	19
MARC1	32747	ENSG00000186205	64757	mitochondrial amidoxime reducing component 1	-1.3265	-1.49654	-1.12819	0.429614	0.323871	0.287071	100	50	61
LCE5A	1375	ENSG00000186207	254910	late cornified envelope 5A	1	1	1	1e-06	1e-06	1e-06	0	0	0
LCE1E	2213	ENSG00000186226	353135	late cornified envelope 1E	1	1	1	1e-06	1e-06	1e-06	0	0	0
TOR3A	15954	ENSG00000186283	64222	torsin family 3 member A	-1.10298	-1.08311	1.01835	14.6702	13.3005	13.5446	1209	727	1019
MST1P2	4668	ENSG00000186301	101930052	macrophage stimulating 1 pseudogene 2	1.50773	1.95611	1.29739	0.239061	0.36044	0.46763	14	14	25
OR10T2	945	ENSG00000186306	128360	olfactory receptor family 10 subfamily T member 2	1	1	1	1e-06	1e-06	1e-06	0	0	0
NUDT17	3325	ENSG00000186364	200035	nudix hydrolase 17	-1.21596	1.51035	1.83652	1.55822	1.28147	2.35346	66	36	91
CYP4X1	27083	ENSG00000186377	260293	cytochrome P450 family 4 subfamily X member 1	48208.8	17512.7	-2.75279	1e-06	0.0482088	0.0175127	0	2	1
CCDC30	191335	ENSG00000186409	728621	coiled-coil domain containing 30	-5793.94	-5793.94	1	0.00579394	1e-06	1e-06	2	0	0
OR6P1	9975	ENSG00000186440	128366	olfactory receptor family 6 subfamily P member 1	1	1	1	1e-06	1e-06	1e-06	0	0	0
TMEM222	14256	ENSG00000186501	84065	transmembrane protein 222	-1.03332	1.03792	1.07251	13.1538	12.7297	13.6526	1505	966	1426
CLCNKA	15176	ENSG00000186510	1187	chloride voltage-gated channel Ka	-11254.5	1.09542	12328.4	0.0112545	1e-06	0.0123284	1	0	1
ARHGAP30	23025	ENSG00000186517	257106	Rho GTPase activating protein 30	2.2616	2.73855	1.21089	0.0154505	0.0349428	0.042312	2	3	5
CROCCP5	3241	ENSG00000186543	-	ciliary rootlet coiled-coil, rootletin pseudogene 5	1	1	1	1e-06	1e-06	1e-06	0	0	0
FOXD2	4675	ENSG00000186564	2306	forkhead box D2	-1.58706	-1.32965	1.1936	0.56066	0.35327	0.421661	67	28	46
HPDL	1629	ENSG00000186603	84842	4-hydroxyphenylpyruvate dioxygenase like	36208.4	1	-36208.4	1e-06	0.0362084	1e-06	0	1	0
MST1L	15328	ENSG00000186715	11223	macrophage stimulating 1 like	1.50773	2.6777	1.77598	0.0664564	0.100198	0.17795	9	9	22
FOXE3	1768	ENSG00000186790	2301	forkhead box E3	1	1	1	1e-06	1e-06	1e-06	0	0	0
TNFRSF4	2814	ENSG00000186827	7293	TNF receptor superfamily member 4	-1.65003	-2.90984	-1.7635	2.31725	1.40437	0.79635	102	41	32
LCE1A	422	ENSG00000186844	353131	late cornified envelope 1A	1	1	1	1e-06	1e-06	1e-06	0	0	0
TNFRSF18	3085	ENSG00000186891	8784	TNF receptor superfamily member 18	-2.32137	-6.39023	-2.75279	0.215456	0.0928142	0.0337165	7	2	1
FAM183A	11244	ENSG00000186973	440585	family with sequence similarity 183 member A	1.50773	1.09542	-1.37639	0.0464065	0.0699685	0.0508346	1	1	1
RHD	58053	ENSG00000187010	6007	Rh blood group D antigen	1	1	1	1e-06	1e-06	1e-06	0	0	0
ESPN	36592	ENSG00000187017	83715	espin	-1.4094	-1.55191	-1.10111	0.191327	0.13575	0.123284	34	16	20
CYP4A11	12308	ENSG00000187048	1579	cytochrome P450 family 4 subfamily A member 11	1	1	1	1e-06	1e-06	1e-06	0	0	0
OR2AK2	1154	ENSG00000187080	391191	olfactory receptor family 2 subfamily AK member 2	1	1	1	1e-06	1e-06	1e-06	0	0	0
FOXD3	2086	ENSG00000187140	27022	forkhead box D3	-3.15043	1.84492	5.81229	0.356324	0.113103	0.65739	19	4	32
SPATA21	50308	ENSG00000187144	374955	spermatogenesis associated 21	-8681.9	1.09542	9510.34	0.0086819	1e-06	0.00951034	1	0	1
RNF220	246531	ENSG00000187147	55182	ring finger protein 220	-1.06901	-1.01442	1.05382	9.72464	9.09685	9.58643	2408	1494	2167
LCE4A	1332	ENSG00000187170	199834	late cornified envelope 4A	1	1	1	1e-06	1e-06	1e-06	0	0	0
LCE2A	1098	ENSG00000187173	353139	late cornified envelope 2A	-192082	-2.73867	70136.8	0.192082	1e-06	0.0701368	3	0	1
LCE2C	1280	ENSG00000187180	353140	late cornified envelope 2C	1	1	1	1e-06	1e-06	1e-06	0	0	0
LCE2D	1264	ENSG00000187223	353141	late cornified envelope 2D	1	1	1	1e-06	1e-06	1e-06	0	0	0
LCE3B	288	ENSG00000187238	353143	late cornified envelope 3B	1	1	1	1e-06	1e-06	1e-06	0	0	0
HSD3BP1	6583	ENSG00000187481	-	hydroxy-delta-5-steroid dehydrogenase, 3 beta, pseudogene 1	1	1	1	1e-06	1e-06	1e-06	0	0	0
GJA4	2749	ENSG00000187513	2701	gap junction protein alpha 4	1	1	1	1e-06	1e-06	1e-06	0	0	0
PRAMEF10	5375	ENSG00000187545	343071	PRAME family member 10	1	1	1	1e-06	1e-06	1e-06	0	0	0
TLR5	33845	ENSG00000187554	7100	toll like receptor 5	1.50773	-1.82578	-2.75279	0.0101178	0.015255	0.00554165	2	2	1
PLEKHN1	9369	ENSG00000187583	84069	pleckstrin homology domain containing N1	-1.37277	-1.45084	-1.05687	1.22899	0.895265	0.847089	89	43	56
ISG15	13403	ENSG00000187608	9636	ISG15 ubiquitin-like modifier	-1.21335	-1.47103	-1.21237	25.8587	21.3118	17.5786	622	340	386
SAMD11	20654	ENSG00000187634	148398	sterile alpha motif domain containing 11	-1.27884	-1.31816	-1.03075	3.01866	2.36047	2.29004	322	167	223
PERM1	6890	ENSG00000187642	84808	PPARGC1 and ESRR induced regulator, muscle 1	2.51288	-34276.3	-86132.3	0.0342763	0.0861323	1e-06	3	5	0
OR2T27	5691	ENSG00000187701	403239	olfactory receptor family 2 subfamily T member 27	1	1	1	1e-06	1e-06	1e-06	0	0	0
GABRD	11430	ENSG00000187730	2563	gamma-aminobutyric acid type A receptor delta subunit	1.11823	1.31451	1.17552	0.947231	1.05923	1.24514	120	89	144
AMY1C	8285	ENSG00000187733	276	amylase, alpha 1C (salivary)	1	1	1	1e-06	1e-06	1e-06	0	0	0
PEAR1	22737	ENSG00000187800	375033	platelet endothelial aggregation receptor 1	-1.0714	1.79962	1.92812	0.297119	0.277318	0.534701	42	26	69
ZFP69B	13617	ENSG00000187801	65243	ZFP69 zinc finger protein B	1.08892	3.38925	3.1125	3.56751	3.88472	12.0912	234	169	724
ZFP69	19054	ENSG00000187815	339559	ZFP69 zinc finger protein	1.07466	-1.00955	-1.08492	2.3179	2.49095	2.29597	188	134	170
TTC24	7044	ENSG00000187862	164118	tetratricopeptide repeat domain 24	-1.3265	2.19084	2.90615	0.0276569	0.0208496	0.0605919	2	1	4
FYB2	100908	ENSG00000187889	199920	FYN binding protein 2	1	1	1	1e-06	1e-06	1e-06	0	0	0
LDLRAD2	12957	ENSG00000187942	401944	low density lipoprotein receptor class A domain containing 2	-2.65299	-1.82578	1.45307	0.0348514	0.0131366	0.0190885	4	1	2
HS6ST1P1	1234	ENSG00000187952	-	heparan sulfate 6-O-sulfotransferase 1 pseudogene 1	1	34727.4	34727.4	1e-06	1e-06	0.0347274	0	0	1
KLHL17	5136	ENSG00000187961	339451	kelch like family member 17	-1.45065	-1.49566	-1.03103	10.2114	7.03917	6.82735	888	406	542
PLA2G2C	16172	ENSG00000187980	391013	phospholipase A2 group IIC	1	1	1	1e-06	1e-06	1e-06	0	0	0
SNHG28	20743	ENSG00000188004	284677	small nucleolar RNA host gene 28	-17449	2.19084	38228	0.017449	1e-06	0.038228	1	0	2
S100A3	1930	ENSG00000188015	6274	S100 calcium binding protein A3	-2.25504	-3.87979	-1.72049	1.58157	0.701349	0.407644	34	10	8
RAB42	3244	ENSG00000188060	115273	RAB42, member RAS oncogene family	-1.59332	-4.05945	-2.54779	3.71646	2.33253	0.915509	209	87	47
GPR89B	65129	ENSG00000188092	51463	G protein-coupled receptor 89B	-1.14072	1.24409	1.41916	5.32461	4.66775	6.62427	700	407	795
AGRN	35999	ENSG00000188157	375790	agrin	-1.19959	-1.30685	-1.08941	23.9864	19.9955	18.3545	6598	3648	4609
PLA2G2A	4986	ENSG00000188257	5320	phospholipase A2 group IIA	1	1	1	1e-06	1e-06	1e-06	0	0	0
HES4	1211	ENSG00000188290	57801	hes family bHLH transcription factor 4	-1.24627	1.0108	1.25972	8.15305	6.54199	8.24108	233	124	215
ZNF669	4411	ENSG00000188295	79862	zinc finger protein 669	1.79955	1.46645	-1.22715	2.44998	4.40886	3.59278	124	148	166
OR6N2	6983	ENSG00000188340	81442	olfactory receptor family 6 subfamily N member 2	1	1	1	1e-06	1e-06	1e-06	0	0	0
TCTEX1D4	763	ENSG00000188396	343521	Tctex1 domain containing 4	1	1	1	1e-06	1e-06	1e-06	0	0	0
SELL	21038	ENSG00000188404	6402	selectin L	1.86249	-1.29326	-2.40869	0.243519	0.453552	0.188299	17	21	12
ACTBP11	1126	ENSG00000188460	-	actin, beta pseudogene 11	1	38058.3	38058.3	1e-06	1e-06	0.0380583	0	0	1
SRSF10	16124	ENSG00000188529	10772	serine and arginine rich splicing factor 10	1.08087	1.26451	1.1699	10.2588	11.0884	12.9724	2695	1932	3111
OR2G6	19265	ENSG00000188558	391211	olfactory receptor family 2 subfamily G member 6	1	1	1	1e-06	1e-06	1e-06	0	0	0
CLEC20A	20388	ENSG00000188585	400797	C-type lectin domain containing 20A	1	1	1	1e-06	1e-06	1e-06	0	0	0
FAM72B	17894	ENSG00000188610	653820	family with sequence similarity 72 member B	-1.22661	-1.29449	-1.05534	9.17497	7.47994	7.08771	614	332	433
DPYD	917258	ENSG00000188641	1806	dihydropyrimidine dehydrogenase	-1.27548	1.08916	1.3892	0.96005	0.752698	1.04565	175	91	174
S100A16	6260	ENSG00000188643	140576	S100 calcium binding protein A16	-1.15716	-1.18821	-1.02683	1.88589	1.62976	1.58717	82	47	63
RHCE	67944	ENSG00000188672	6007	Rh blood group CcEe antigens	1.50773	2.92112	1.93743	0.0482376	0.0727292	0.140908	3	3	8
RBM34	30101	ENSG00000188739	23029	RNA binding motif protein 34	1.13154	1.03301	-1.09538	6.77523	7.66644	6.99889	509	382	480
BCL2L15	10766	ENSG00000188761	440603	BCL2 like 15	6.03092	1.09542	-5.50557	0.00430134	0.025941	0.00471178	1	4	1
OPTC	14722	ENSG00000188770	26254	opticin	1	1	1	1e-06	1e-06	1e-06	0	0	0
CATSPER4	12408	ENSG00000188782	378807	cation channel sperm associated 4	1	1	1	1e-06	1e-06	1e-06	0	0	0
PRELP	15547	ENSG00000188783	5549	proline and arginine rich end leucine rich repeat protein	51121	44569.5	-1.14699	1e-06	0.051121	0.0445695	0	5	6
PLA2G2E	3609	ENSG00000188784	30814	phospholipase A2 group IIE	1	1	1	1e-06	1e-06	1e-06	0	0	0
MTF1	50019	ENSG00000188786	4520	metal regulatory transcription factor 1	-1.03152	-1.00187	1.02959	2.75691	2.67267	2.75177	563	362	513
TMCO2	5738	ENSG00000188800	127391	transmembrane and coiled-coil domains 2	1	1	1	1e-06	1e-06	1e-06	0	0	0
TMEM201	25967	ENSG00000188807	199953	transmembrane protein 201	-1.27388	-1.4253	-1.11887	9.63306	7.56198	6.75861	1719	895	1101
CNR2	42848	ENSG00000188822	1269	cannabinoid receptor 2	-7430.32	-7430.32	1	0.00743032	1e-06	1e-06	1	0	0
FAM78B	109544	ENSG00000188859	149297	family with sequence similarity 78 member B	-1.33702	-1.79747	-1.34438	1.85975	1.39096	1.03465	254	126	129
GJB3	5156	ENSG00000188910	2707	gap junction protein beta 3	1	1	1	1e-06	1e-06	1e-06	0	0	0
CFAP126	3144	ENSG00000188931	257177	cilia and flagella associated protein 126	-50543.5	-50543.5	1	0.0505435	1e-06	1e-06	1	0	0
NOC2L	15107	ENSG00000188976	26155	NOC2 like nucleolar associated transcriptional repressor	-1.07564	-1.07079	1.00453	46.6906	43.4071	43.6039	6612	4077	5637
AADACL3	12651	ENSG00000188984	126767	arylacetamide deacetylase like 3	1	1	1	1e-06	1e-06	1e-06	0	0	0
VHLL	676	ENSG00000189030	391104	VHL like	87253.6	1	-87253.6	1e-06	0.0872536	1e-06	0	1	0
S100A13	12574	ENSG00000189171	6284	S100 calcium binding protein A13	-1.09197	-1.15626	-1.05888	20.5489	18.8183	17.7719	1164	707	919
OR14I1	1007	ENSG00000189181	401994	olfactory receptor family 14 subfamily I member 1	1	1	1	1e-06	1e-06	1e-06	0	0	0
BTBD8	104421	ENSG00000189195	284697	BTB domain containing 8	-1.45915	1.2448	1.81634	0.124968	0.0856446	0.15556	22	10	25
PNRC2	6624	ENSG00000189266	55629	proline rich nuclear receptor coactivator 2	1.07896	1.14586	1.06201	22.7531	24.5497	26.072	1607	1150	1681
GJB5	3466	ENSG00000189280	2709	gap junction protein beta 5	-1.3265	-1.82578	-1.37639	0.0577427	0.0435302	0.0316263	2	1	1
S100A14	2732	ENSG00000189334	57402	S100 calcium binding protein A14	4.52319	1.64313	-2.75279	0.0612696	0.277134	0.100674	2	6	3
KAZN	1225252	ENSG00000189337	23254	kazrin, periplakin interacting protein	-1.38038	-1.13426	1.21698	3.03707	2.20017	2.67758	1076	517	866
SLC35E2B	33200	ENSG00000189339	728661	solute carrier family 35 member E2B	-1.41093	-1.16169	1.21455	5.91819	4.19453	5.09445	1270	597	998
MMP23B	3169	ENSG00000189409	8510	matrix metallopeptidase 23B	1.01377	1.14052	1.12502	10.034	10.1722	11.444	583	392	607
SH2D5	13107	ENSG00000189410	400745	SH2 domain containing 5	-1.30949	1.74983	2.29138	2.01401	1.53801	3.52418	231	117	369
GJB4	13982	ENSG00000189433	127534	gap junction protein beta 4	1	1	1	1e-06	1e-06	1e-06	0	0	0
RNU1-75P	129	ENSG00000194297	-	RNA, U1 small nuclear 75, pseudogene	1	1	1	1e-06	1e-06	1e-06	0	0	0
OR2L13	5920	ENSG00000196071	284521	olfactory receptor family 2 subfamily L member 13	1	1	1	1e-06	1e-06	1e-06	0	0	0
S100A4	6524	ENSG00000196154	6275	S100 calcium binding protein A4	1.00515	-1.62962	-1.63802	8.93241	8.97845	5.48128	216	144	121
OR6K2	975	ENSG00000196171	81448	olfactory receptor family 6 subfamily K member 2	1	1	1	1e-06	1e-06	1e-06	0	0	0
STK40	46273	ENSG00000196182	83931	serine/threonine kinase 40	-1.00917	1.23013	1.24141	25.4389	25.2078	31.2931	3635	2389	4082
OR10J1	5234	ENSG00000196184	26476	olfactory receptor family 10 subfamily J member 1	1	1	1	1e-06	1e-06	1e-06	0	0	0
TMEM63A	36845	ENSG00000196187	9725	transmembrane protein 63A	-1.30699	1.00386	1.31204	1.26622	0.96881	1.27112	335	170	307
CTSE	14632	ENSG00000196188	1510	cathepsin E	1	16128.6	16128.6	1e-06	1e-06	0.0161286	0	0	1
SEMA4A	30387	ENSG00000196189	64218	semaphorin 4A	1.3268	1.53359	1.15585	0.144442	0.191646	0.221515	25	22	35
OR2T2	10214	ENSG00000196240	401992	olfactory receptor family 2 subfamily T member 2	1	1	1	1e-06	1e-06	1e-06	0	0	0
OR2C3	11764	ENSG00000196242	81472	olfactory receptor family 2 subfamily C member 3	1	1	1	1e-06	1e-06	1e-06	0	0	0
OR10J3	990	ENSG00000196266	441911	olfactory receptor family 10 subfamily J member 3	1	1	1	1e-06	1e-06	1e-06	0	0	0
BECN2	1296	ENSG00000196289	441925	beclin 2	1	33066.1	33066.1	1e-06	1e-06	0.0330661	0	0	1
CD55	65429	ENSG00000196352	1604	CD55 molecule (Cromer blood group)	1.23335	2.54524	2.06369	3.60217	4.44272	9.16841	544	445	1264
SRGAP2B	208264	ENSG00000196369	647135	SLIT-ROBO Rho GTPase activating protein 2B	1.2336	1.39046	1.12716	7.97564	9.83873	11.0898	1474	1206	1871
THEM5	6612	ENSG00000196407	284486	thioesterase superfamily member 5	-67391.3	3.83398	258377	0.0673913	1e-06	0.258377	2	0	7
ZNF124	50042	ENSG00000196418	7678	zinc finger protein 124	-1.07079	-1.82578	-1.70508	1.16054	1.08382	0.635641	134	83	67
S100A5	4619	ENSG00000196420	6276	S100 calcium binding protein A5	1.50773	1.09542	-1.37639	0.0498988	0.0752339	0.0546602	1	1	1
NBPF4	20741	ENSG00000196427	148545	NBPF member 4	1.31926	-1.71838	-2.267	0.484092	0.638645	0.281714	32	28	17
YRDC	5264	ENSG00000196449	79693	yrdC N6-threonylcarbamoyltransferase domain containing	1.20298	1.27522	1.06005	13.9293	16.7567	17.7629	658	525	766
ESRRG	634510	ENSG00000196482	2104	estrogen related receptor gamma	1	1	1	1e-06	1e-06	1e-06	0	0	0
GDAP2	66137	ENSG00000196505	54834	ganglioside induced differentiation associated protein 2	1.00647	1.10262	1.09553	2.83883	2.85721	3.13015	761	508	766
SLC6A9	39968	ENSG00000196517	6536	solute carrier family 6 member 9	1.04735	2.06123	1.96804	1.98674	2.08083	4.09514	262	182	493
OR2T3	957	ENSG00000196539	343173	olfactory receptor family 2 subfamily T member 3	1	1	1	1e-06	1e-06	1e-06	0	0	0
FAM72A	18236	ENSG00000196550	729533	family with sequence similarity 72 member A	-1.26456	-1.15885	1.09122	5.06717	4.00707	4.37259	490	257	386
AJAP1	137803	ENSG00000196581	55966	adherens junctions associated protein 1	-6307.24	-1.82578	3454.54	0.00630724	1e-06	0.00345454	2	0	1
SLC30A10	273221	ENSG00000196660	55532	solute carrier family 30 member 10	-1.98975	-2.73867	-1.37639	0.02034	0.0102224	0.00742697	3	1	1
LCE1B	1139	ENSG00000196734	353132	late cornified envelope 1B	1	1	1	1e-06	1e-06	1e-06	0	0	0
S100A2	6783	ENSG00000196754	6273	S100 calcium binding protein A2	-1.03141	-1.29231	-1.25296	36.6491	35.5331	28.3594	1468	944	1037
OR14A16	9460	ENSG00000196772	284532	olfactory receptor family 14 subfamily A member 16	1	1	1	1e-06	1e-06	1e-06	0	0	0
SPRR2B	617	ENSG00000196805	6701	small proline rich protein 2B	1	1	1	1e-06	1e-06	1e-06	0	0	0
LAMB3	37556	ENSG00000196878	3914	laminin subunit beta 3	-1.12893	1.60205	1.80861	0.673478	0.596561	1.07895	80	47	117
HIST3H2BB	2364	ENSG00000196890	128312	histone cluster 3 H2B family member b	1.50773	3.01241	1.99798	0.132388	0.199605	0.398807	8	8	22
OR2T4	1047	ENSG00000196944	127074	olfactory receptor family 2 subfamily T member 4	1	1	1	1e-06	1e-06	1e-06	0	0	0
ZMYM1	83688	ENSG00000197056	79830	zinc finger MYM-type containing 1	-1.16634	-1.7376	-1.48979	5.0357	4.31752	2.89807	670	381	352
OR2T32P	4001	ENSG00000197067	-	olfactory receptor family 2 subfamily T member 32 pseudogene	1	1	1	1e-06	1e-06	1e-06	0	0	0
LCE1C	1794	ENSG00000197084	353133	late cornified envelope 1C	1	1	1	1e-06	1e-06	1e-06	0	0	0
SLC6A17	51709	ENSG00000197106	388662	solute carrier family 6 member 17	8888.4	6457.75	-1.37639	1e-06	0.0088884	0.00645775	0	1	1
LRRC8B	73029	ENSG00000197147	23507	leucine rich repeat containing 8 VRAC subunit B	-1.39455	-1.37177	1.01661	5.36819	3.8494	3.91333	1127	536	750
SLC2A7	23046	ENSG00000197241	155184	solute carrier family 2 member 7	1	1	1	1e-06	1e-06	1e-06	0	0	0
FAM110D	4884	ENSG00000197245	79927	family with sequence similarity 110 member D	-1.3265	-1.58764	-1.19686	0.559066	0.421461	0.352138	40	20	23
GUCA2A	2056	ENSG00000197273	2980	guanylate cyclase activator 2A	98799.7	1	-98799.7	1e-06	0.0987997	1e-06	0	1	0
DDI2	51587	ENSG00000197312	6248	DNA damage inducible 1 homolog 2	-1.55435	-1.76387	-1.13479	4.66762	3.00293	2.64624	1453	620	752
TRIM33	118414	ENSG00000197323	51592	tripartite motif containing 33	-1.0999	1.28243	1.41054	7.03879	6.39949	9.02674	1728	1042	2023
S100A7L2	2892	ENSG00000197364	645922	S100 calcium binding protein A7 like 2	1	1	1	1e-06	1e-06	1e-06	0	0	0
OR6N1	24382	ENSG00000197403	128372	olfactory receptor family 6 subfamily N member 1	1	1	1	1e-06	1e-06	1e-06	0	0	0
IPP	56327	ENSG00000197429	3652	intracisternal A particle-promoted polypeptide	-1.42495	1.02372	1.45875	2.90369	2.03775	2.97257	275	128	257
OR13G1	8928	ENSG00000197437	441933	olfactory receptor family 13 subfamily G member 1	1	1	1	1e-06	1e-06	1e-06	0	0	0
OR2L5	10617	ENSG00000197454	81466	olfactory receptor family 2 subfamily L member 5	1	1	1	1e-06	1e-06	1e-06	0	0	0
ZNF695	62547	ENSG00000197472	57116	zinc finger protein 695	1.23692	1.41979	1.14784	2.1456	2.65394	3.0463	206	169	267
FAM177B	13599	ENSG00000197520	400823	family with sequence similarity 177 member B	1	1	1	1e-06	1e-06	1e-06	0	0	0
MIB2	15196	ENSG00000197530	142678	mindbomb E3 ubiquitin protein ligase 2	-1.16262	-1.40688	-1.21009	5.35025	4.60188	3.80291	1199	684	778
OR6Y1	9856	ENSG00000197532	391112	olfactory receptor family 6 subfamily Y member 1	1	1	1	1e-06	1e-06	1e-06	0	0	0
HHLA3	30535	ENSG00000197568	11147	HERV-H LTR-associating 3	1.1366	-1.14111	-1.29699	2.08089	2.36513	1.82356	65	49	52
DMBX1	7231	ENSG00000197587	127343	diencephalon/mesencephalon homeobox 1	-1.25857	-1.41655	-1.12552	4.25518	3.38096	3.0039	315	166	203
OR11L1	969	ENSG00000197591	391189	olfactory receptor family 11 subfamily L member 1	1	1	1	1e-06	1e-06	1e-06	0	0	0
VN1R5	1239	ENSG00000197617	317705	vomeronasal 1 receptor 5 (gene/pseudogene)	1	1	1	1e-06	1e-06	1e-06	0	0	0
CDC42SE1	19355	ENSG00000197622	56882	CDC42 small effector 1	-1.14878	-1.04417	1.10018	20.9722	18.2561	20.0851	2243	1295	1961
CR1L	93304	ENSG00000197721	1379	complement C3b/C4b receptor 1 like	1	1	1	1e-06	1e-06	1e-06	0	0	0
S100A10	10945	ENSG00000197747	6281	S100 calcium binding protein A10	-1.01985	-1.08199	-1.06093	136.536	133.878	126.189	3532	2297	2980
MAP1LC3C	3584	ENSG00000197769	440738	microtubule associated protein 1 light chain 3 gamma	1.34902	-1.23892	-1.67133	0.628843	0.848323	0.507572	19	17	14
TAF13	13517	ENSG00000197780	6884	TATA-box binding protein associated factor 13	1.16743	1.01644	-1.14854	17.8278	20.8127	18.121	638	494	592
ATAD3A	22537	ENSG00000197785	55210	ATPase family, AAA domain containing 3A	-1.06014	-1.20746	-1.13896	33.2315	31.3463	27.5218	2607	1631	1971
INKA2	75195	ENSG00000197852	55924	inka box actin regulator 2	-1.76553	-3.32442	-1.88296	9.20342	5.21283	2.76842	1504	565	413
MDS2	59074	ENSG00000197880	259283	myelodysplastic syndrome 2 translocation associated	-1.2662	-2.39634	-1.89254	0.383536	0.302903	0.160051	21	11	8
HRNR	12118	ENSG00000197915	388697	hornerin	1	1	1	1e-06	1e-06	1e-06	0	0	0
HES5	1519	ENSG00000197921	388585	hes family bHLH transcription factor 5	1	1	1	1e-06	1e-06	1e-06	0	0	0
S100A6	1646	ENSG00000197956	6277	S100 calcium binding protein A6	-1.10229	-1.17782	-1.06852	71.1102	64.5112	60.3746	1765	1062	1368
DNM3	576969	ENSG00000197959	26052	dynamin 3	1.05923	1.34501	1.2698	0.545597	0.577911	0.733834	158	111	194
MPZL1	70728	ENSG00000197965	9019	myelin protein zero like 1	-1.27792	-1.1599	1.10175	14.2669	11.1642	12.3002	2578	1338	2029
C1orf122	2476	ENSG00000197982	127687	chromosome 1 open reading frame 122	-1.07188	-1.20095	-1.12042	15.1327	14.1179	12.6006	863	534	656
SNHG12	4595	ENSG00000197989	85028	small nucleolar RNA host gene 12	1.01301	-1.36827	-1.38606	6.077	6.15604	4.44138	640	430	427
FCGR1B	8966	ENSG00000198019	2209	Fc fragment of IgG receptor Ib	-11563.9	-11563.9	1	0.0115639	1e-06	1e-06	1	0	0
AVPR1B	10764	ENSG00000198049	553	arginine vasopressin receptor 1B	1	1	1	1e-06	1e-06	1e-06	0	0	0
OR2T6	16066	ENSG00000198104	254879	olfactory receptor family 2 subfamily T member 6	1	1	1	1e-06	1e-06	1e-06	0	0	0
OR2L3	16572	ENSG00000198128	391192	olfactory receptor family 2 subfamily L member 3	1	1	1	1e-06	1e-06	1e-06	0	0	0
MIER1	63725	ENSG00000198160	57708	MIER1 transcriptional regulator	1.32654	1.26088	-1.05207	4.28894	5.68944	5.40785	907	798	1044
MAN1A2	161424	ENSG00000198162	10905	mannosidase alpha class 1A member 2	-1.28458	-1.43548	-1.11747	7.0698	5.50357	4.92504	1747	902	1111
SZT2	64366	ENSG00000198198	23334	SZT2, KICSTOR complex subunit	-1.09645	-1.01432	1.08096	2.58867	2.36096	2.55211	1630	986	1467
CACNA1E	490395	ENSG00000198216	777	calcium voltage-gated channel subunit alpha1 E	1	4690.89	4690.89	1e-06	1e-06	0.00469089	0	0	2
AL354714.1	17458	ENSG00000198358	101928372	-	1	1	1	1e-06	1e-06	1e-06	0	0	0
NTRK1	66211	ENSG00000198400	4914	neurotrophic receptor tyrosine kinase 1	-1.46557	-1.06894	1.37105	1.23038	0.839525	1.15103	137	62	117
OR14L1P	5230	ENSG00000198452	-	olfactory receptor family 14 subfamily L member 1 pseudogene	1	1	1	1e-06	1e-06	1e-06	0	0	0
FLVCR1-DT	6022	ENSG00000198468	642946	FLVCR1 divergent transcript	1.57953	1.30407	-1.21123	0.192397	0.303896	0.250899	21	22	25
ANKRD35	19307	ENSG00000198483	148741	ankyrin repeat domain 35	1.50773	2.19084	1.45307	0.0116327	0.0175389	0.0254853	1	1	2
YTHDF2	33155	ENSG00000198492	51441	YTH N6-methyladenosine RNA binding protein 2	-1.08854	-1.34438	-1.23502	32.4904	29.8476	24.1676	3097	1887	2103
ARMH1	50900	ENSG00000198520	339541	armadillo-like helical domain containing 1	17928.1	1	-17928.1	1e-06	0.0179281	1e-06	0	1	0
RD3	16396	ENSG00000198570	343035	retinal degeneration 3, GUCY2D regulator	1.88466	-3.65156	-6.88197	0.0366813	0.069132	0.0100454	4	5	1
SH2D1B	16871	ENSG00000198574	117157	SH2 domain containing 1B	1	1	1	1e-06	1e-06	1e-06	0	0	0
OR2M2	6247	ENSG00000198601	391194	olfactory receptor family 2 subfamily M member 2	1	1	1	1e-06	1e-06	1e-06	0	0	0
MDM4	41742	ENSG00000198625	4194	MDM4, p53 regulator	1.67275	2.13843	1.27839	5.94202	9.93952	12.7066	1672	1855	3264
RYR2	791805	ENSG00000198626	6262	ryanodine receptor 2	1.15979	1.39636	1.20398	0.200021	0.231983	0.279302	91	70	116
ABHD17AP1	3172	ENSG00000198658	-	abhydrolase domain containing 17A pseudogene 1	-41930	-41930	1	0.04193	1e-06	1e-06	1	0	0
ABCA4	128315	ENSG00000198691	24	ATP binding cassette subfamily A member 4	1.6585	-1.01432	-1.68226	0.0457712	0.0759117	0.0451249	10	11	9
IPO9	55143	ENSG00000198700	55705	importin 9	-1.17064	1.01294	1.18579	14.8839	12.7143	15.0765	4529	2566	4188
OR10R3P	942	ENSG00000198703	-	olfactory receptor family 10 subfamily R member 3 pseudogene	1	1	1	1e-06	1e-06	1e-06	0	0	0
SSBP3-AS1	2624	ENSG00000198711	-	SSBP3 antisense RNA 1	22478.4	1	-22478.4	1e-06	0.0224784	1e-06	0	1	0
GLMP	5601	ENSG00000198715	112770	glycosylated lysosomal membrane protein	-11270.7	1.09542	12346.2	0.0112707	1e-06	0.0123462	1	0	1
F5	72423	ENSG00000198734	2153	coagulation factor V	3.01546	2.19084	-1.37639	0.00546531	0.0164804	0.0119736	1	2	2
MTCO3P12	547	ENSG00000198744	101929612	-	1.6962	-2.19094	-3.71626	1.71645	2.91143	0.78343	24	27	10
GPATCH3	9980	ENSG00000198746	63906	G-patch domain containing 3	1.05917	1.05106	-1.00772	11.2828	11.9504	11.8589	642	451	616
OXCT2	1826	ENSG00000198754	64064	3-oxoacid CoA-transferase 2	1.10567	-2.10667	-2.32928	0.642727	0.710643	0.305091	30	22	13
COLGALT2	107876	ENSG00000198756	23127	collagen beta(1-O)galactosyltransferase 2	-1.29635	1.2971	1.68149	2.58599	1.99483	3.35429	516	264	611
EPS8L3	13948	ENSG00000198758	79574	EPS8 like 3	1	1	1	1e-06	1e-06	1e-06	0	0	0
SYCP1	140508	ENSG00000198765	6847	synaptonemal complex protein 1	1	1	1	1e-06	1e-06	1e-06	0	0	0
RCSD1	78604	ENSG00000198771	92241	RCSD domain containing 1	1.00515	-14373.8	-14447.9	0.0143738	0.0144479	1e-06	3	2	0
MTOR	155973	ENSG00000198793	2475	mechanistic target of rapamycin kinase	-1.13412	-1.0479	1.08228	7.99264	7.04744	7.6273	2476	1448	2157
BRINP2	111465	ENSG00000198797	57795	BMP/retinoic acid inducible neural specific 2	-7.29573	-3.34727	2.17961	0.0957986	0.0131308	0.02862	11	1	3
LRIG2	59063	ENSG00000198799	9860	leucine rich repeats and immunoglobulin like domains 2	-1.61253	1.24115	2.0014	2.83042	1.75526	3.51299	902	371	1022
FOXJ3	159339	ENSG00000198815	22887	forkhead box J3	1.04199	1.47934	1.41972	15.5552	16.2085	23.0114	2742	1895	3703
CD247	87971	ENSG00000198821	919	CD247 molecule	-9697.73	2.19084	21246.2	0.00969773	1e-06	0.0212462	1	0	2
HMGN2	4203	ENSG00000198830	3151	high mobility group nucleosomal binding domain 2	1.06918	1.02162	-1.04655	128.55	137.443	131.329	10479	7431	9773
GJC2	9897	ENSG00000198835	57165	gap junction protein gamma 2	1.0231	-1.70406	-1.74343	0.505948	0.517637	0.296907	28	19	15
DENND4B	17218	ENSG00000198837	9909	DENN domain containing 4B	-1.12944	-1.01617	1.11146	9.10895	8.06505	8.96399	1771	1040	1591
KTI12	1714	ENSG00000198841	112970	KTI12 chromatin associated homolog	-1.35106	1.04364	1.41002	6.27665	4.64572	6.55055	275	135	262
DUSP27	35121	ENSG00000198842	92235	dual specificity phosphatase 27, atypical	-1.1016	-2.05974	-1.86977	12.2434	11.1142	5.94415	1347	811	597
C1orf68	949	ENSG00000198854	100129271	chromosome 1 open reading frame 68	1	1	1	1e-06	1e-06	1e-06	0	0	0
HSD3BP5	7911	ENSG00000198857	-	hydroxy-delta-5-steroid dehydrogenase, 3 beta, pseudogene 5	1	1	1	1e-06	1e-06	1e-06	0	0	0
TSEN15	72328	ENSG00000198860	116461	tRNA splicing endonuclease subunit 15	-1.03573	1.33863	1.38646	6.27266	6.05625	8.39674	1635	1047	1998
PRMT6	10958	ENSG00000198890	55170	protein arginine methyltransferase 6	-1.31246	-1.25986	1.04175	10.1253	7.71479	8.03691	1122	567	813
SHISA4	3627	ENSG00000198892	149345	shisa family member 4	-1.22177	-1.06504	1.14716	4.70523	3.85115	4.4179	210	114	180
C1orf174	11169	ENSG00000198912	339448	chromosome 1 open reading frame 174	1.16233	1.22635	1.05507	4.47552	5.20205	5.48854	502	387	562
NOS1AP	300785	ENSG00000198929	9722	nitric oxide synthase 1 adaptor protein	-1.12688	1.23313	1.38959	0.871672	0.773528	1.07489	175	103	197
SMG5	33602	ENSG00000198952	23381	SMG5, nonsense mediated mRNA decay factor	-1.03754	-1.07232	-1.03353	50.848	49.0083	47.4185	6894	4407	5869
OR10R2	8717	ENSG00000198965	343406	olfactory receptor family 10 subfamily R member 2	1	1	1	1e-06	1e-06	1e-06	0	0	0
OR10Z1	7247	ENSG00000198967	128368	olfactory receptor family 10 subfamily Z member 1	1	1	1	1e-06	1e-06	1e-06	0	0	0
MIR30E	92	ENSG00000198974	407034	microRNA 30e	1	1	1	1e-06	1e-06	1e-06	0	0	0
MIR429	83	ENSG00000198976	554210	microRNA 429	1	1	1	1e-06	1e-06	1e-06	0	0	0
MIR135B	97	ENSG00000199059	442891	microRNA 135b	1	1	1	1e-06	1e-06	1e-06	0	0	0
MIR101-1	75	ENSG00000199135	406893	microRNA 101-1	1	1	1	1e-06	1e-06	1e-06	0	0	0
RNA5SP46	120	ENSG00000199240	-	RNA, 5S ribosomal pseudogene 46	1	1	1	1e-06	1e-06	1e-06	0	0	0
RF00019_69	110	ENSG00000199241	-	-	1	1	1	1e-06	1e-06	1e-06	0	0	0
RNA5S12	119	ENSG00000199270	100169751	RNA, 5S ribosomal 12	1	1	1	1e-06	1e-06	1e-06	0	0	0
RNA5SP52	134	ENSG00000199318	-	RNA, 5S ribosomal pseudogene 52	1	1	1	1e-06	1e-06	1e-06	0	0	0
RNA5S11	119	ENSG00000199334	100169751	RNA, 5S ribosomal 11	1	1	1	1e-06	1e-06	1e-06	0	0	0
RNA5S3	119	ENSG00000199337	100169751	RNA, 5S ribosomal 3	1	1	1	1e-06	1e-06	1e-06	0	0	0
RNU5E-1	120	ENSG00000199347	26829	RNA, U5E small nuclear 1	1	1	1	1e-06	1e-06	1e-06	0	0	0
RF00019_64	113	ENSG00000199349	-	-	1	1	1	1e-06	1e-06	1e-06	0	0	0
RNA5S1	119	ENSG00000199352	100169751	RNA, 5S ribosomal 1	1.50773	1.09542	-1.37639	0.328745	0.495659	0.360114	1	1	1
RNU5F-1	117	ENSG00000199377	26828	RNA, U5F small nuclear 1	1	732540	732540	1e-06	1e-06	0.73254	0	0	2
RNU6-369P	102	ENSG00000199385	-	RNA, U6 small nuclear 369, pseudogene	1	1	1	1e-06	1e-06	1e-06	0	0	0
RNA5S5	119	ENSG00000199396	100169751	RNA, 5S ribosomal 5	1	1	1	1e-06	1e-06	1e-06	0	0	0
RF00019_72	97	ENSG00000199442	-	-	1	1	1	1e-06	1e-06	1e-06	0	0	0
RF00019_28	110	ENSG00000199459	-	-	1	1	1	1e-06	1e-06	1e-06	0	0	0
RF00019_63	101	ENSG00000199471	-	-	1	1	1	1e-06	1e-06	1e-06	0	0	0
RNU6-37P	107	ENSG00000199562	-	RNA, U6 small nuclear 37, pseudogene	1	1	1	1e-06	1e-06	1e-06	0	0	0
RF00019_42	102	ENSG00000199565	-	-	1	1	1	1e-06	1e-06	1e-06	0	0	0
RF00019_47	102	ENSG00000199595	-	-	1	1	1	1e-06	1e-06	1e-06	0	0	0
SNORD3G	215	ENSG00000199666	-	small nucleolar RNA, C/D box 3G	1	1	1	1e-06	1e-06	1e-06	0	0	0
RNU4-21P	126	ENSG00000199672	-	RNA, U4 small nuclear 21, pseudogene	1	1	1	1e-06	1e-06	1e-06	0	0	0
RF00019_35	99	ENSG00000199710	-	-	1	1	1	1e-06	1e-06	1e-06	0	0	0
RF00019_11	110	ENSG00000199756	-	-	1	1	1	1e-06	1e-06	1e-06	0	0	0
RN7SKP291	327	ENSG00000199831	-	RNA, 7SK small nuclear pseudogene 291	1	1	1	1e-06	1e-06	1e-06	0	0	0
RNA5SP71	126	ENSG00000199837	-	RNA, 5S ribosomal pseudogene 71	1	1	1	1e-06	1e-06	1e-06	0	0	0
RF00019_54	110	ENSG00000199840	-	-	1	1	1	1e-06	1e-06	1e-06	0	0	0
RNU5F-6P	116	ENSG00000199849	-	RNA, U5F small nuclear 6, pseudogene	1	1	1	1e-06	1e-06	1e-06	0	0	0
RNU1-120P	157	ENSG00000199879	-	RNA, U1 small nuclear 120, pseudogene	1	1	1	1e-06	1e-06	1e-06	0	0	0
RF00019_36	111	ENSG00000199890	-	-	1	1	1	1e-06	1e-06	1e-06	0	0	0
RNA5S10	119	ENSG00000199910	100169751	RNA, 5S ribosomal 10	1	1	1	1e-06	1e-06	1e-06	0	0	0
RNU6-161P	106	ENSG00000199921	-	RNA, U6 small nuclear 161, pseudogene	1	1	1	1e-06	1e-06	1e-06	0	0	0
RF00136_1	77	ENSG00000199934	-	-	1	1	1	1e-06	1e-06	1e-06	0	0	0
RF00410_1	137	ENSG00000199959	-	-	1	1	1	1e-06	1e-06	1e-06	0	0	0
RNU6-605P	108	ENSG00000199963	-	RNA, U6 small nuclear 605, pseudogene	1	1	1	1e-06	1e-06	1e-06	0	0	0
RNU6-403P	104	ENSG00000200033	-	RNA, U6 small nuclear 403, pseudogene	1	1	1	1e-06	1e-06	1e-06	0	0	0
RNA5SP65	119	ENSG00000200036	-	RNA, 5S ribosomal pseudogene 65	1	1	1	1e-06	1e-06	1e-06	0	0	0
RF00019_73	102	ENSG00000200085	-	-	1	1	1	1e-06	1e-06	1e-06	0	0	0
SNORA73B	204	ENSG00000200087	6081	small nucleolar RNA, H/ACA box 73B	1	1	1	1e-06	1e-06	1e-06	0	0	0
RNU6-778P	103	ENSG00000200139	-	RNA, U6 small nuclear 778, pseudogene	1	1	1	1e-06	1e-06	1e-06	0	0	0
RNU5D-1	116	ENSG00000200169	26830	RNA, U5D small nuclear 1	508478	1	-508478	1e-06	0.508478	1e-06	0	1	0
RF00019_21	96	ENSG00000200171	-	-	1	1	1	1e-06	1e-06	1e-06	0	0	0
RF00019_24	110	ENSG00000200174	-	-	1	1	1	1e-06	1e-06	1e-06	0	0	0
RNU6-1309P	108	ENSG00000200175	-	RNA, U6 small nuclear 1309, pseudogene	1	1	1	1e-06	1e-06	1e-06	0	0	0
RNU6-179P	107	ENSG00000200220	-	RNA, U6 small nuclear 179, pseudogene	1	1	1	1e-06	1e-06	1e-06	0	0	0
RNU6-536P	107	ENSG00000200254	-	RNA, U6 small nuclear 536, pseudogene	1	1	1	1e-06	1e-06	1e-06	0	0	0
RF00019_22	110	ENSG00000200262	-	-	1	1	1	1e-06	1e-06	1e-06	0	0	0
RNA5SP62	110	ENSG00000200327	-	RNA, 5S ribosomal pseudogene 62	1	1	1	1e-06	1e-06	1e-06	0	0	0
RNA5S8	119	ENSG00000200343	100169751	RNA, 5S ribosomal 8	1	1	1	1e-06	1e-06	1e-06	0	0	0
RF00019_1	103	ENSG00000200344	-	-	1	1	1	1e-06	1e-06	1e-06	0	0	0
RNU6-792P	107	ENSG00000200360	-	RNA, U6 small nuclear 792, pseudogene	1	1	1	1e-06	1e-06	1e-06	0	0	0
RNA5S17	119	ENSG00000200370	100169751	RNA, 5S ribosomal 17	1	1	1	1e-06	1e-06	1e-06	0	0	0
RNA5S4	119	ENSG00000200381	100169751	RNA, 5S ribosomal 4	1	1	1	1e-06	1e-06	1e-06	0	0	0
RNU6-1099P	107	ENSG00000200403	-	RNA, U6 small nuclear 1099, pseudogene	1	1	1	1e-06	1e-06	1e-06	0	0	0
RNA5SP74	109	ENSG00000200408	-	RNA, 5S ribosomal pseudogene 74	1	1	1	1e-06	1e-06	1e-06	0	0	0
RF00019_17	100	ENSG00000200421	-	-	1	1	1	1e-06	1e-06	1e-06	0	0	0
RNU6-1205P	106	ENSG00000200495	-	RNA, U6 small nuclear 1205, pseudogene	1	1	1	1e-06	1e-06	1e-06	0	0	0
RF00019_26	102	ENSG00000200508	-	-	1	1	1	1e-06	1e-06	1e-06	0	0	0
RF00402_1	124	ENSG00000200536	-	-	1	1	1	1e-06	1e-06	1e-06	0	0	0
RF00019_38	92	ENSG00000200547	-	-	1	1	1	1e-06	1e-06	1e-06	0	0	0
RNU6-414P	104	ENSG00000200575	-	RNA, U6 small nuclear 414, pseudogene	1	1	1	1e-06	1e-06	1e-06	0	0	0
RF00019_15	102	ENSG00000200591	-	-	1	1	1	1e-06	1e-06	1e-06	0	0	0
RNA5SP50	107	ENSG00000200601	-	RNA, 5S ribosomal pseudogene 50	1	1	1	1e-06	1e-06	1e-06	0	0	0
RNA5S6	119	ENSG00000200624	100169751	RNA, 5S ribosomal 6	1	1	1	1e-06	1e-06	1e-06	0	0	0
RN7SKP160	340	ENSG00000200674	-	RNA, 7SK small nuclear pseudogene 160	1.50773	-115061	-173481	0.115061	0.173481	1e-06	1	1	0
RNA5SP68	119	ENSG00000200755	-	RNA, 5S ribosomal pseudogene 68	1	1	1	1e-06	1e-06	1e-06	0	0	0
RNU6-884P	107	ENSG00000200759	-	RNA, U6 small nuclear 884, pseudogene	1	1	1	1e-06	1e-06	1e-06	0	0	0
RNU6-753P	107	ENSG00000200796	-	RNA, U6 small nuclear 753, pseudogene	1	1	1	1e-06	1e-06	1e-06	0	0	0
RNU1-130P	160	ENSG00000200800	-	RNA, U1 small nuclear 130, pseudogene	1	1	1	1e-06	1e-06	1e-06	0	0	0
RNA5SP48	126	ENSG00000200839	-	RNA, 5S ribosomal pseudogene 48	1	1	1	1e-06	1e-06	1e-06	0	0	0
SNORD46	104	ENSG00000200913	94161	small nucleolar RNA, C/D box 46	1	1	1	1e-06	1e-06	1e-06	0	0	0
RNU6-501P	100	ENSG00000200942	-	RNA, U6 small nuclear 501, pseudogene	1	1	1	1e-06	1e-06	1e-06	0	0	0
RNU5A-8P	114	ENSG00000200972	-	RNA, U5A small nuclear 8, pseudogene	1	1	1	1e-06	1e-06	1e-06	0	0	0
RNU1-7P	164	ENSG00000200975	-	RNA, U1 small nuclear 7, pseudogene	1	1	1	1e-06	1e-06	1e-06	0	0	0
RF00019_74	102	ENSG00000200982	-	-	1	1	1	1e-06	1e-06	1e-06	0	0	0
RF00418	136	ENSG00000201003	-	-	1	1	1	1e-06	1e-06	1e-06	0	0	0
RNU6-151P	107	ENSG00000201028	-	RNA, U6 small nuclear 151, pseudogene	1	1	1	1e-06	1e-06	1e-06	0	0	0
RNU6-704P	103	ENSG00000201032	-	RNA, U6 small nuclear 704, pseudogene	1	1	1	1e-06	1e-06	1e-06	0	0	0
RF00019_37	109	ENSG00000201114	-	-	1	1	1	1e-06	1e-06	1e-06	0	0	0
SNORA58B	136	ENSG00000201129	-	small nucleolar RNA, H/ACA box 58B	1	1	1	1e-06	1e-06	1e-06	0	0	0
RF00019_41	102	ENSG00000201134	-	-	1	1	1	1e-06	1e-06	1e-06	0	0	0
RNU6-777P	104	ENSG00000201135	-	RNA, U6 small nuclear 777, pseudogene	1	1	1	1e-06	1e-06	1e-06	0	0	0
RNU1-151P	125	ENSG00000201142	-	RNA, U1 small nuclear 151, pseudogene	1	1	1	1e-06	1e-06	1e-06	0	0	0
RNA5SP42	115	ENSG00000201148	-	RNA, 5S ribosomal pseudogene 42	1	1	1	1e-06	1e-06	1e-06	0	0	0
RNU6-371P	108	ENSG00000201153	-	RNA, U6 small nuclear 371, pseudogene	1	1	1	1e-06	1e-06	1e-06	0	0	0
RNU1-132P	164	ENSG00000201170	-	RNA, U1 small nuclear 132, pseudogene	1	1	1	1e-06	1e-06	1e-06	0	0	0
RNVU1-3	161	ENSG00000201183	101954272	RNA, variant U1 small nuclear 3	1	1	1	1e-06	1e-06	1e-06	0	0	0
RNU6-755P	103	ENSG00000201270	-	RNA, U6 small nuclear 755, pseudogene	1	1	1	1e-06	1e-06	1e-06	0	0	0
RNU6-776P	104	ENSG00000201273	-	RNA, U6 small nuclear 776, pseudogene	1	1	1	1e-06	1e-06	1e-06	0	0	0
RNA5SP72	117	ENSG00000201312	-	RNA, 5S ribosomal pseudogene 72	1	1	1	1e-06	1e-06	1e-06	0	0	0
RNU4-59P	116	ENSG00000201317	-	RNA, U4 small nuclear 59, pseudogene	1	1	1	1e-06	1e-06	1e-06	0	0	0
RNA5S9	119	ENSG00000201321	100169760	RNA, 5S ribosomal 9	1	360114	360114	1e-06	1e-06	0.360114	0	0	1
RNA5SP69	117	ENSG00000201347	-	RNA, 5S ribosomal pseudogene 69	1	1	1	1e-06	1e-06	1e-06	0	0	0
RNA5S14	119	ENSG00000201355	100169751	RNA, 5S ribosomal 14	1	1	1	1e-06	1e-06	1e-06	0	0	0
RF00019_5	93	ENSG00000201405	-	-	1	1	1	1e-06	1e-06	1e-06	0	0	0
RF00019_56	99	ENSG00000201421	-	-	1	1	1	1e-06	1e-06	1e-06	0	0	0
SNORA63C	129	ENSG00000201448	-	small nucleolar RNA, H/ACA box 63C	1	1	1	1e-06	1e-06	1e-06	0	0	0
SNORA55	135	ENSG00000201457	677834	small nucleolar RNA, H/ACA box 55	1	1	1	1e-06	1e-06	1e-06	0	0	0
SNORD45B	72	ENSG00000201487	26804	small nucleolar RNA, C/D box 45B	1	1	1	1e-06	1e-06	1e-06	0	0	0
RNU4-75P	146	ENSG00000201491	-	RNA, U4 small nuclear 75, pseudogene	1	1	1	1e-06	1e-06	1e-06	0	0	0
RNA5SP78	118	ENSG00000201492	-	RNA, 5S ribosomal pseudogene 78	1	1	1	1e-06	1e-06	1e-06	0	0	0
RNU1-141P	158	ENSG00000201493	-	RNA, U1 small nuclear 141, pseudogene	1	1	1	1e-06	1e-06	1e-06	0	0	0
RF00091_1	152	ENSG00000201542	-	-	1	1	1	1e-06	1e-06	1e-06	0	0	0
SNORA16B	135	ENSG00000201544	692157	small nucleolar RNA, H/ACA box 16B	1	1	1	1e-06	1e-06	1e-06	0	0	0
RNVU1-6	164	ENSG00000201558	101954276	RNA, variant U1 small nuclear 6	-238541	2.19084	522605	0.238541	1e-06	0.522605	1	0	2
RNA5S2	119	ENSG00000201588	100169751	RNA, 5S ribosomal 2	1	1	1	1e-06	1e-06	1e-06	0	0	0
RF00019_60	110	ENSG00000201596	-	-	1	1	1	1e-06	1e-06	1e-06	0	0	0
RF00019_75	109	ENSG00000201602	-	-	1	1	1	1e-06	1e-06	1e-06	0	0	0
RNU4-42P	142	ENSG00000201608	-	RNA, U4 small nuclear 42, pseudogene	1	1	1	1e-06	1e-06	1e-06	0	0	0
RNU4-28P	141	ENSG00000201609	-	RNA, U4 small nuclear 28, pseudogene	1	1	1	1e-06	1e-06	1e-06	0	0	0
RF00272_2	141	ENSG00000201619	-	-	1	1	1	1e-06	1e-06	1e-06	0	0	0
RNA5SP51	119	ENSG00000201620	-	RNA, 5S ribosomal pseudogene 51	1	1	1	1e-06	1e-06	1e-06	0	0	0
RNY4P16	94	ENSG00000201638	-	RNY4 pseudogene 16	1	1	1	1e-06	1e-06	1e-06	0	0	0
RNU1-59P	162	ENSG00000201699	-	RNA, U1 small nuclear 59, pseudogene	1	1	1	1e-06	1e-06	1e-06	0	0	0
RNU6-304P	107	ENSG00000201725	-	RNA, U6 small nuclear 304, pseudogene	1	1	1	1e-06	1e-06	1e-06	0	0	0
RNU6-828P	107	ENSG00000201746	-	RNA, U6 small nuclear 828, pseudogene	1	1	1	1e-06	1e-06	1e-06	0	0	0
RN7SKP55	307	ENSG00000201758	-	RNA, 7SK small nuclear pseudogene 55	1	1	1	1e-06	1e-06	1e-06	0	0	0
RNU6-1071P	101	ENSG00000201789	-	RNA, U6 small nuclear 1071, pseudogene	1	1	1	1e-06	1e-06	1e-06	0	0	0
RF00092_2	119	ENSG00000201791	-	-	1	1	1	1e-06	1e-06	1e-06	0	0	0
RNU5E-4P	120	ENSG00000201801	-	RNA, U5E small nuclear 4, pseudogene	1	1	1	1e-06	1e-06	1e-06	0	0	0
RF00019_16	94	ENSG00000201868	-	-	1	1	1	1e-06	1e-06	1e-06	0	0	0
RF00139_2	127	ENSG00000201898	-	-	1	1	1	1e-06	1e-06	1e-06	0	0	0
RNY1P13	105	ENSG00000201900	-	RNY1 pseudogene 13	1	1	1	1e-06	1e-06	1e-06	0	0	0
RNU6-1022P	104	ENSG00000201919	-	RNA, U6 small nuclear 1022, pseudogene	1	1	1	1e-06	1e-06	1e-06	0	0	0
RNA5S15	119	ENSG00000201925	100169751	RNA, 5S ribosomal 15	1	1	1	1e-06	1e-06	1e-06	0	0	0
RF00139_1	132	ENSG00000201944	-	-	1	1	1	1e-06	1e-06	1e-06	0	0	0
RF00019_48	102	ENSG00000201987	-	-	1	1	1	1e-06	1e-06	1e-06	0	0	0
RNU6-1240P	104	ENSG00000202025	-	RNA, U6 small nuclear 1240, pseudogene	1	1	1	1e-06	1e-06	1e-06	0	0	0
RF00019_44	109	ENSG00000202027	-	-	1	1	1	1e-06	1e-06	1e-06	0	0	0
SNORD38A	70	ENSG00000202031	94162	small nucleolar RNA, C/D box 38A	1	1	1	1e-06	1e-06	1e-06	0	0	0
RF00019_67	122	ENSG00000202041	-	-	1	1	1	1e-06	1e-06	1e-06	0	0	0
RNA5SP19	109	ENSG00000202056	-	RNA, 5S ribosomal pseudogene 19	1	1	1	1e-06	1e-06	1e-06	0	0	0
RNA5SP79	109	ENSG00000202063	-	RNA, 5S ribosomal pseudogene 79	1	1	1	1e-06	1e-06	1e-06	0	0	0
RF00019_46	113	ENSG00000202078	-	-	1	1	1	1e-06	1e-06	1e-06	0	0	0
RF00019_71	107	ENSG00000202079	-	-	1	1	1	1e-06	1e-06	1e-06	0	0	0
[truncated: 56,826 more rows]
